# Supplementary material for: Development of a novel nannochloropsis strain with enhanced violaxanthin yield for large‐scale production
Source: Microb Cell Fact. 2021 Feb 15;20:43. doi: 10.1186/s12934-021-01535-0 (PMC7885382; doi:10.1186/s12934-021-01535-0)
Supplement: Supplementary file 2 — Additional file 2. Differential expression gene datasets of the M1 mutant compared to the WS-1 wild-type. [file 12934_2021_1535_MOESM2_ESM.xlsx]

## Sheet: DEGs
	DEGs info.							Normalization						Annotation_NR_stramenopiles					Anntation_phytozome							Annotation_uniprot_viridplantae					Annotation_interProscan		Annotation_GO,KEGG
Gene id	Average count	WT2	MI1	foldChange	log2FoldChange	pval	padj	norm.MI1_1	norm.MI1_2	norm.MI1	norm.WT2_1	norm.WT2_2	norm.WT2	E-value	Identity	Protein ID	description	Species	E-value	Identity	Database gene ID	Species	TAIR gene ID	TAIRsymbol	TAIRdesc	E-value	identity	Accession No	Organism	Gene symbol	Sequence Length	InterPro annotation	GOBP counts	GOBP list	GOCC counts	GOCC list	GOMF counts	GOMF list	KEGG counts	KEGG list
Noceanica1SL005399t0002	941.245	76.8989	1805.59	23.4801	4.55336	9.57458e-102	8.90723e-98	1858	1813	1746	70	72	89	6e-71	66.26	gb|EWM24009.1	rieske (2fe-2s) region protein	Nannochloropsis gaditana
Noceanica1SL010524t0004	2411.9	560.321	4263.47	7.60898	2.9277	2.24901e-52	3.21886e-49	4244	4277	4269	597	572	512	0	78.47	gb|EWM23415.1	cleavage stimulation factor subunit 3	Nannochloropsis gaditana	6e-58	31.4	270418	S.moellendorffii	AT1G17760	ATCSTF77,CSTF77	Tetratricopeptide repeat (TPR)-like superfamily protein	2e-58	37	E1Z3M8	Chlorella variabilis	CHLNCDRAFT_132869	1079	IPR001054[Adenylyl cyclase class-3/4/guanylyl cyclase];IPR029787[Nucleotide cyclase]	5	GO:0008152[metabolic process],GO:0006807[nitrogen compound metabolic process],GO:0044237[cellular metabolic process],GO:0006139[nucleobase-containing compound metabolic process],GO:0034641[cellular nitrogen compound metabolic process]	4	GO:0005623[cell],GO:0005622[intracellular],GO:0043229[intracellular organelle],GO:0043231[intracellular membrane-bounded organelle]	1	GO:0003676[nucleic acid binding]	1	cre03015[Genetic Information Processing|Translation|mRNA surveillance pathway]
Noceanica1SL013837t0001	652.065	247.917	1056.21	4.26035	2.09097	2.34986e-28	7.80741e-26	1115	1031	1023	290	247	207
Noceanica1SL000017t0008	16609.4	6621.94	26596.9	4.01648	2.00593	1.29945e-27	3.96355e-25	26839	25177	27775	7179	6852	5835	0	61.21	gb|EWM23493.1	hypothetical protein Naga_100198g12	Nannochloropsis gaditana
Noceanica1SL000686t0001	1455.45	613.224	2297.67	3.74687	1.90569	9.54151e-25	2.24721e-22	2297	2194	2401	665	679	496	0	76.77	gb|EWM25479.1	hypothetical protein Naga_100207g1	Nannochloropsis gaditana
Noceanica1SL009260t0001	739.938	319.811	1160.06	3.62735	1.85892	2.99695e-23	6.06101e-21	1212	1094	1174	361	323	276	3e-44	70.94	gb|XP_005854415.1	hypothetical protein NGA_0231400, partial	Nannochloropsis gaditana CCMP526
Noceanica1SL010461t0005	953.866	440.539	1467.19	3.33045	1.73572	8.77553e-21	1.38371e-18	1501	1453	1448	476	473	373	1e-62	52.06	gb|EWM25571.1	wsc domain containing 1	Nannochloropsis gaditana
Noceanica1SL001490t0006	3883.84	1902.82	5864.87	3.0822	1.62396	5.55186e-19	7.02707e-17	5642	5856	6097	2090	2013	1606	6e-36	35.12	gb|EWM22948.1	hypothetical protein Naga_100396g5	Nannochloropsis gaditana													322	IPR008160[Collagen triple helix repeat]
Noceanica1SL000125t0001	2027.66	1017.27	3038.05	2.98646	1.57844	5.43215e-18	5.67812e-16	2909	2854	3351	1123	1056	873	2e-21	55.84	gb|EWM20010.1	hypothetical protein Naga_102329g1	Nannochloropsis gaditana
Noceanica1SL000124t0001	1076.07	546.133	1606.02	2.94071	1.55616	3.22681e-17	3.06547e-15	1633	1529	1656	537	589	512	3e-21	54.76	gb|XP_005854415.1	hypothetical protein NGA_0231400, partial	Nannochloropsis gaditana CCMP526
Noceanica1SL010214t0008	1547.19	808.678	2285.69	2.82646	1.49899	2.89967e-16	2.40854e-14	2323	2212	2322	828	856	742	0	71.45	gb|EWM27236.1	cellulose synthase (udp-forming) family gt2	Nannochloropsis gaditana
Noceanica1SL000635t0002	2211.75	1156.81	3266.69	2.82389	1.49768	2.68672e-16	2.25177e-14	3391	3168	3240	1167	1234	1069	2e-123	83.09	gb|EWM23416.1	hypothetical protein Naga_100077g10	Nannochloropsis gaditana
Noceanica1SL005337t0003	2274.85	1199.74	3349.96	2.79224	1.48142	4.36948e-16	3.48921e-14	3353	3258	3439	1330	1246	1023
Noceanica1SL001402t0001	1603.55	856.947	2350.16	2.74248	1.45548	1.87431e-15	1.38938e-13	2366	2416	2268	845	949	777																		1052	IPR001296[Glycosyl transferase, family 1]
Noceanica1SL001071t0001	1815.01	982.602	2647.42	2.6943	1.42991	5.40729e-15	3.81091e-13	2813	2490	2640	1035	1083	830	0	100	gb|YP_008519619.1	photosystem I P700 apoprotein A1 (chloroplast)	Nannochloropsis oculata	0	79.97	ATCG00350.1	A.thaliana	ATCG00350	-	Photosystem I, PsaA/PsaB protein	0	85.07	Q19V91	Chlorokybus atmophyticus	psaA	751	IPR001280[Photosystem I PsaA/PsaB];IPR006243[Photosystem I PsaA];IPR020586[Photosystem I PsaA/PsaB, conserved site]	0		0		1	GO:0005515[protein binding]	2	cre00195[Metabolism|Energy metabolism|Photosynthesis],cre01100[Metabolism|Biosynthesis of other secondary metabolites|Metabolic pathways]
Noceanica1SL005247t0001	1220.75	671.805	1769.7	2.63425	1.39739	2.21434e-14	1.40615e-12	1766	1752	1791	720	698	597	1e-85	36.33	gb|EWM27802.1	hypothetical protein Naga_100149g3	Nannochloropsis gaditana
Noceanica1SL010466t0001	1305.09	720.415	1889.76	2.62315	1.3913	2.85835e-14	1.7967e-12	1918	1856	1895	748	798	615	0	83.74	gb|EWM24944.1	beta-ketoacyl synthase	Nannochloropsis gaditana	1e-93	36.55	68188	C.subellipsoidea	AT4G05160		AMP-dependent synthetase and ligase family protein	1e-80	35.65	D8RHJ0	Selaginella moellendorffii	SELMODRAFT_410953	823	IPR000873[AMP-dependent synthetase/ligase];IPR020845[AMP-binding, conserved site]	6	GO:0008152[metabolic process],GO:0006807[nitrogen compound metabolic process],GO:0009058[biosynthetic process],GO:0044237[cellular metabolic process],GO:0019748[secondary metabolic process],GO:0034641[cellular nitrogen compound metabolic process]	0		1	GO:0003824[catalytic activity]
Noceanica1SL001222t0001	1945.65	1077.06	2814.23	2.61288	1.38564	2.82522e-14	1.7819e-12	2869	2703	2870	1169	1109	953	0	87.05	gb|EWM26635.1	serine threonine-protein kinase ctr1	Nannochloropsis gaditana	1e-32	32.83	Solyc01g010950.2.1	S.lycopersicum	AT1G14000	VIK	VH1-interacting kinase	3e-32	34.11	Q8S9J9	Arabidopsis thaliana	-	542	IPR000719[Protein kinase domain];IPR011009[Protein kinase-like domain]	27	GO:0002376[immune system process],GO:0008152[metabolic process],GO:0032502[developmental process],GO:0065007[biological regulation],GO:0006950[response to stress],GO:0044237[cellular metabolic process],GO:0051707[response to other organism],GO:0051716[cellular response to stimulus],GO:0001101[response to acid chemical],GO:0002682[regulation of immune system process],GO:0006810[transport],GO:00069…	5	GO:0005623[cell],GO:0005622[intracellular],GO:0043229[intracellular organelle],GO:0005737[cytoplasm],GO:0043231[intracellular membrane-bounded organelle]	5	GO:0003824[catalytic activity],GO:0016740[transferase activity],GO:0036094[small molecule binding],GO:0000166[nucleotide binding],GO:0016772[transferase activity, transferring phosphorus-containing groups]	1	cre04140[Cellular Processes|Transport and catabolism|Regulation of autophagy]
Noceanica1SL001187t0013	1919.4	1063.66	2775.14	2.60904	1.38352	3.20013e-14	1.99136e-12	2829	2618	2878	1128	1164	900	2e-165	55.2	gb|EWM27806.1	hypothetical protein Naga_100149g10	Nannochloropsis gaditana
Noceanica1SL001257t0001	825.037	461.586	1188.49	2.57479	1.36445	1.27016e-13	7.27156e-12	1224	1182	1159	474	476	435	9e-24	39.55	gb|CBN78485.1	SECIS binding protein 2	Ectocarpus siliculosus	1e-18	38.93	87137	O.lucimarinus				5e-19	38.93	A4RWR7	Ostreococcus lucimarinus (strain CCE9901)	OSTLU_87137	441	IPR004038[Ribosomal protein L7Ae/L30e/S12e/Gadd45];IPR029064[50S ribosomal protein L30e-like]	0		0		1	GO:0003676[nucleic acid binding]
Noceanica1SL005160t0001	6420.82	3604.22	9237.42	2.56295	1.3578	7.15127e-14	4.19737e-12	9649	8847	9216	3795	3845	3172	0	91.84	gb|EWM27013.1	white	Nannochloropsis gaditana								5e-68	29.79	A9TKZ5	Physcomitrella patens subsp. patens	ppabcg2	737	IPR003439[ABC transporter-like];IPR003593[AAA+ ATPase domain];IPR013525[ABC-2 type transporter];IPR017871[ABC transporter, conserved site];IPR027417[P-loop containing nucleoside triphosphate hydrolase]	12	GO:0000003[reproduction],GO:0008152[metabolic process],GO:0032502[developmental process],GO:0040011[locomotion],GO:0006807[nitrogen compound metabolic process],GO:0009058[biosynthetic process],GO:0019953[sexual reproduction],GO:0044237[cellular metabolic process],GO:0006810[transport],GO:0007611[learning or memory],GO:0019748[secondary metabolic process],GO:0034641[cellular nitrogen compound meta…	12	GO:0005623[cell],GO:0016020[membrane],GO:0005622[intracellular],GO:0005886[plasma membrane],GO:0031224[intrinsic component of membrane],GO:0031982[vesicle],GO:0043229[intracellular organelle],GO:0043234[protein complex],GO:0071944[cell periphery],GO:0016021[integral component of membrane],GO:0031226[intrinsic component of plasma membrane],GO:0031410[cytoplasmic vesicle]	10	GO:0003824[catalytic activity],GO:0005215[transporter activity],GO:0004871[signal transducer activity],GO:0004872[receptor activity],GO:0016787[hydrolase activity],GO:0022857[transmembrane transporter activity],GO:0036094[small molecule binding],GO:0000166[nucleotide binding],GO:0016817[hydrolase activity, acting on acid anhydrides],GO:0016820[hydrolase activity, acting on acid anhydrides, cataly…	1	cre02010[Environmental Information Processing|Membrane transport|ABC transporters]
Noceanica1SL002491t0007	1026.01	580.418	1471.61	2.53543	1.34223	2.24035e-13	1.21883e-11	1544	1363	1508	652	542	547																		634	IPR011989[Armadillo-like helical];IPR011993[PH domain-like]
Noceanica1SL010962t0001	921.591	522.584	1320.6	2.52705	1.33746	2.96374e-13	1.55334e-11	1298	1241	1422	557	561	450																		2259	IPR027417[P-loop containing nucleoside triphosphate hydrolase]
Noceanica1SL010057t0001	855.022	485.772	1224.27	2.52026	1.33358	1.54508e-09	4.09513e-08	1486	851	1335	495	465	497
Noceanica1SL001003t0002	1208.8	691.05	1726.55	2.49844	1.32103	4.81418e-13	2.43404e-11	1781	1614	1785	788	741	544	0	87.99	gb|EWM21919.1	EF-Hand 1, calcium-binding site	Nannochloropsis gaditana	0	35.77	31401	O.lucimarinus				0	35.77	A4RWN7	Ostreococcus lucimarinus (strain CCE9901)	OSTLU_31401	2715	IPR002048[EF-hand domain];IPR009291[Vacuolar protein sorting-associated protein 62];IPR011992[EF-hand domain pair];IPR018247[EF-Hand 1, calcium-binding site];IPR022099[Protein of unknown function DUF3638];IPR022105[Protein of unknown function DUF3645];IPR027417[P-loop containing nucleoside triphosphate hydrolase]
Noceanica1SL005488t0001	719.852	411.867	1027.84	2.49555	1.31936	6.77646e-13	3.30926e-11	1012	995	1076	526	403	306	2e-54	68.52	gb|EWM24458.1	hypothetical protein Naga_100512g3	Nannochloropsis gaditana
Noceanica1SL002084t0005	734.386	420.84	1047.93	2.4901	1.3162	7.78585e-13	3.75294e-11	1008	1030	1105	472	429	361	3e-94	88.89	gb|XP_005855009.1	thioredoxin-like protein 1	Nannochloropsis gaditana CCMP526	3e-22	39.13	Thhalv10021632m	T.halophila	AT3G04780		Protein of unknown function (DUF1000)	4e-26	39.87	B4FBE8	Zea mays	-			10	GO:0008152[metabolic process],GO:0065007[biological regulation],GO:0006950[response to stress],GO:0044237[cellular metabolic process],GO:0051716[cellular response to stimulus],GO:0006790[sulfur compound metabolic process],GO:0006979[response to oxidative stress],GO:0019538[protein metabolic process],GO:0019725[cellular homeostasis],GO:0055114[oxidation-reduction process]	3	GO:0005623[cell],GO:0005622[intracellular],GO:0005737[cytoplasm]	2	GO:0003824[catalytic activity],GO:0016491[oxidoreductase activity]
Noceanica1SL003926t0001	1012.1	582.167	1442.03	2.477	1.30859	8.38071e-13	3.99698e-11	1463	1443	1420	623	600	523
Noceanica1SL010280t0001	1472.78	861.392	2084.17	2.41953	1.27473	2.46788e-12	1.10378e-10	2084	1998	2171	954	898	732	2e-140	63.34	gb|CEG40862.1	prolyl aminopeptidase	Plasmopara halstedii	4e-140	63.06	Bra013127	B.rapa	AT2G14260	PIP	proline iminopeptidase	4e-138	60.38	B9S7S3	Ricinus communis	RCOM_1381370	607	IPR000073[Alpha/beta hydrolase fold-1];IPR002410[Peptidase S33];IPR005944[Proline iminopeptidase];IPR029058[Alpha/Beta hydrolase fold]	2	GO:0008152[metabolic process],GO:0019538[protein metabolic process]	5	GO:0005623[cell],GO:0005622[intracellular],GO:0043229[intracellular organelle],GO:0005737[cytoplasm],GO:0043231[intracellular membrane-bounded organelle]	3	GO:0003824[catalytic activity],GO:0016787[hydrolase activity],GO:0008233[peptidase activity]	1	cre00330[Metabolism|Amino acid metabolism|Arginine and proline metabolism]
Noceanica1SL000631t0001	921.286	540.355	1302.22	2.40993	1.26899	4.54225e-12	1.94959e-10	1437	1233	1236	594	509	518	0	73.31	gb|EWM21823.1	calcium-dependent protein kinase	Nannochloropsis gaditana	2e-83	36.7	Sobic.010G260600.1.p	S.bicolor	AT3G10660	ATCPK2,CPK2	calmodulin-domain protein kinase cdpk isoform 2	8e-84	36.7	C5Z9E7	Sorghum bicolor	Sb10g029700	688	IPR000719[Protein kinase domain];IPR002048[EF-hand domain];IPR008271[Serine/threonine-protein kinase, active site];IPR011009[Protein kinase-like domain];IPR011992[EF-hand domain pair];IPR017441[Protein kinase, ATP binding site];IPR018247[EF-Hand 1, calcium-binding site]	15	GO:0008152[metabolic process],GO:0065007[biological regulation],GO:0006950[response to stress],GO:0044237[cellular metabolic process],GO:0051716[cellular response to stimulus],GO:0001101[response to acid chemical],GO:0006810[transport],GO:0006970[response to osmotic stress],GO:0007154[cell communication],GO:0008104[protein localization],GO:0009725[response to hormone],GO:0010033[response to organ…	7	GO:0005623[cell],GO:0016020[membrane],GO:0005622[intracellular],GO:0005886[plasma membrane],GO:0043229[intracellular organelle],GO:0005737[cytoplasm],GO:0043231[intracellular membrane-bounded organelle]	4	GO:0003824[catalytic activity],GO:0005515[protein binding],GO:0016740[transferase activity],GO:0016772[transferase activity, transferring phosphorus-containing groups]	1	cre04075[Environmental Information Processing|Signal transduction|Plant hormone signal transduction]
Noceanica1SL010810t0001	822.335	489.134	1155.54	2.36241	1.24026	1.32037e-11	5.27186e-10	1104	1159	1204	496	545	426	0	73.45	gb|EWM29845.1	myosin-like protein	Nannochloropsis gaditana	2e-102	31.26	evm.model.supercontig_228.25	C.papaya	AT2G31900	ATMYO5,ATXIF,XIF	myosin-like protein XIF	7e-102	32.12	D7LEA8	Arabidopsis lyrata subsp. lyrata	ARALYDRAFT_482115	1766	IPR000048[IQ motif, EF-hand binding site];IPR001609[Myosin head, motor domain];IPR001849[Pleckstrin homology domain];IPR002110[Ankyrin repeat];IPR011993[PH domain-like];IPR020683[Ankyrin repeat-containing domain];IPR025939[Axin interactor dorsalization-associated protein, C-terminal domain];IPR027417[P-loop containing nucleoside triphosphate hydrolase]	1	GO:0008152[metabolic process]	5	GO:0005623[cell],GO:0005622[intracellular],GO:0043229[intracellular organelle],GO:0043234[protein complex],GO:0016459[myosin complex]	5	GO:0003824[catalytic activity],GO:0016787[hydrolase activity],GO:0036094[small molecule binding],GO:0000166[nucleotide binding],GO:0016817[hydrolase activity, acting on acid anhydrides]
Noceanica1SL005178t0001	2299.8	1396.71	3202.9	2.29318	1.19735	3.69921e-11	1.36292e-09	3219	3163	3227	1542	1435	1213	2e-56	63.14	gb|EWM28079.1	hypothetical protein Naga_100120g16	Nannochloropsis gaditana
Noceanica1SL000908t0001	1151.55	700.681	1602.43	2.28695	1.19343	6.37393e-11	2.23761e-09	1673	1515	1619	730	753	619	0	55.28	gb|EWM26724.1	telomerase activating protein est1	Nannochloropsis gaditana	2e-41	29.26	Pp1s311_73V6.1	P.patens	AT5G19400	SMG7	Telomerase activating protein Est1	7e-42	29.26	A9TT53	Physcomitrella patens subsp. patens	PHYPADRAFT_96795	652	IPR011990[Tetratricopeptide-like helical domain];IPR018834[DNA/RNA-binding domain, Est1-type];IPR019458[Telomerase activating protein Est1]	16	GO:0000003[reproduction],GO:0008152[metabolic process],GO:0032502[developmental process],GO:0040007[growth],GO:0065007[biological regulation],GO:0006807[nitrogen compound metabolic process],GO:0006950[response to stress],GO:0044237[cellular metabolic process],GO:0006139[nucleobase-containing compound metabolic process],GO:0006952[defense response],GO:0006996[organelle organization],GO:0007017[mic…	6	GO:0005623[cell],GO:0005622[intracellular],GO:0030529[ribonucleoprotein complex],GO:0043229[intracellular organelle],GO:0005737[cytoplasm],GO:0043231[intracellular membrane-bounded organelle]	1	GO:0005515[protein binding]
Noceanica1SL010055t0001	1061.15	647.356	1474.95	2.27842	1.18803	6.58171e-10	1.88689e-08	1745	1072	1607	716	642	584
Noceanica1SL000493t0002	1754.92	1077.82	2432.03	2.25643	1.17404	1.00826e-10	3.42957e-09	2481	2370	2445	1139	1155	939	0	71.37	gb|EWM26301.1	polyketide synthase	Nannochloropsis gaditana								2e-25	28.62	D8TZK2	Volvox carteri	VOLCADRAFT_92400	2598	IPR001031[Thioesterase];IPR001227[Acyl transferase domain];IPR009081[Phosphopantetheine binding ACP domain];IPR011032[GroES-like];IPR013154[Alcohol dehydrogenase, N-terminal];IPR013968[Polyketide synthase, ketoreductase domain];IPR014031[Beta-ketoacyl synthase, C-terminal];IPR014043[Acyl transferase];IPR016035[Acyl transferase/acyl hydrolase/lysophospholipase];IPR016036[Malonyl-CoA ACP transacyla…	7	GO:0008152[metabolic process],GO:0009058[biosynthetic process],GO:0044237[cellular metabolic process],GO:0006629[lipid metabolic process],GO:0042546[cell wall biogenesis],GO:0044281[small molecule metabolic process],GO:0097041[phenolic phthiocerol biosynthetic process]	4	GO:0005623[cell],GO:0005622[intracellular],GO:0043234[protein complex],GO:0034081[polyketide synthase complex]	0
Noceanica1SL000653t0001	2794.01	1716.1	3871.93	2.25624	1.17392	8.72674e-11	2.99575e-09	3981	3702	3933	1872	1775	1502	0	84.16	gb|EWM29232.1	glu leu phe val dehydrogenase	Nannochloropsis gaditana													1118	IPR006096[Glutamate/phenylalanine/leucine/valine dehydrogenase, C-terminal];IPR016040[NAD(P)-binding domain];IPR028971[NAD-glutamate dehydrogenase]	5	GO:0008152[metabolic process],GO:0006807[nitrogen compound metabolic process],GO:0044237[cellular metabolic process],GO:0006520[cellular amino acid metabolic process],GO:0044281[small molecule metabolic process]	0		2	GO:0003824[catalytic activity],GO:0016491[oxidoreductase activity]
Noceanica1SL010691t0001	1339.88	823.209	1856.54	2.25525	1.17329	1.23225e-10	4.12361e-09	1918	1894	1758	866	918	686						9e-19	27.59	49395	C.subellipsoidea				1e-15	25.11	Q00SD9	Ostreococcus tauri	Ot19g00130	894	IPR032719[Glycosyltransferase WbsX]
Noceanica1SL000741t0001	1452.23	901.373	2003.09	2.22227	1.15203	2.27586e-10	7.22604e-09	2078	1877	2055	970	864	870	4e-68	70.08	gb|XP_005853831.1	hypothetical protein NGA_0429201	Nannochloropsis gaditana CCMP526	1e-17	61.82	56529	C.subellipsoidea				7e-12	53.57	E1Z5Y2	Chlorella variabilis	CHLNCDRAFT_140675
Noceanica1SL004116t0001	740.674	460.583	1020.76	2.21624	1.14811	4.22906e-10	1.27118e-08	1059	981	1022	503	548	331	0	79.84	gb|EWM24560.1	chromodomain-helicase-dna-binding protein 7	Nannochloropsis gaditana	2e-143	50.4	Pp1s291_20V6.1	P.patens	AT2G25170	CHD3,CHR6,GYM,PKL,SSL2	chromatin remodeling factor CHD3 (PICKLE)	5e-143	51.52	A9T545	Physcomitrella patens subsp. patens	CHR1519	1657	IPR000330[SNF2-related, N-terminal domain];IPR000953[Chromo/chromo shadow domain];IPR001471[AP2/ERF domain];IPR001478[PDZ domain];IPR001487[Bromodomain];IPR001650[Helicase, C-terminal];IPR011011[Zinc finger, FYVE/PHD-type];IPR011991[Winged helix-turn-helix DNA-binding domain];IPR013083[Zinc finger, RING/FYVE/PHD-type];IPR014001[Helicase superfamily 1/2, ATP-binding domain];IPR016197[Chromo domain…	0		0		3	GO:0036094[small molecule binding],GO:0000166[nucleotide binding],GO:0003676[nucleic acid binding]	1	cre03440[Genetic Information Processing|Replication and repair|Homologous recombination]
Noceanica1SL000484t0005	3258.19	2026.31	4490.07	2.21588	1.14788	2.13044e-10	6.8343e-09	4596	4192	4682	2192	2096	1791	0	87.78	gb|EWM21944.1	white	Nannochloropsis gaditana	3e-88	33.57	Pp1s255_17V6.1	P.patens	AT2G01320		ABC-2 type transporter family protein	1e-88	33.57	A9TKZ5	Physcomitrella patens subsp. patens	ppabcg2	696	IPR003439[ABC transporter-like];IPR003593[AAA+ ATPase domain];IPR013525[ABC-2 type transporter];IPR017871[ABC transporter, conserved site];IPR027417[P-loop containing nucleoside triphosphate hydrolase]	12	GO:0000003[reproduction],GO:0008152[metabolic process],GO:0032502[developmental process],GO:0040011[locomotion],GO:0006807[nitrogen compound metabolic process],GO:0009058[biosynthetic process],GO:0019953[sexual reproduction],GO:0044237[cellular metabolic process],GO:0006810[transport],GO:0007611[learning or memory],GO:0019748[secondary metabolic process],GO:0034641[cellular nitrogen compound meta…	12	GO:0005623[cell],GO:0016020[membrane],GO:0005622[intracellular],GO:0005886[plasma membrane],GO:0031224[intrinsic component of membrane],GO:0031982[vesicle],GO:0043229[intracellular organelle],GO:0043234[protein complex],GO:0071944[cell periphery],GO:0016021[integral component of membrane],GO:0031226[intrinsic component of plasma membrane],GO:0031410[cytoplasmic vesicle]	10	GO:0003824[catalytic activity],GO:0005215[transporter activity],GO:0004871[signal transducer activity],GO:0004872[receptor activity],GO:0016787[hydrolase activity],GO:0022857[transmembrane transporter activity],GO:0036094[small molecule binding],GO:0000166[nucleotide binding],GO:0016817[hydrolase activity, acting on acid anhydrides],GO:0016820[hydrolase activity, acting on acid anhydrides, cataly…	1	cre02010[Environmental Information Processing|Membrane transport|ABC transporters]
Noceanica1SL001508t0002	1169.77	729.704	1609.83	2.20614	1.14152	4.16572e-10	1.25417e-08	1702	1580	1547	692	773	724	9e-49	83.33	gb|EWM21403.1	peptidyl-prolyl isomerase fkbp12	Nannochloropsis gaditana	4e-37	69.03	Si018759m	S.italica	AT5G64350	ATFKBP12,FKBP12	FK506-binding protein 12	1e-36	68.75	C5XSS1	Sorghum bicolor	Sb04g033900			3	GO:0008152[metabolic process],GO:0044237[cellular metabolic process],GO:0019538[protein metabolic process]	5	GO:0005623[cell],GO:0016020[membrane],GO:0005622[intracellular],GO:0005789[endoplasmic reticulum membrane],GO:0005737[cytoplasm]	3	GO:0003824[catalytic activity],GO:0008144[drug binding],GO:0016853[isomerase activity]
Noceanica1SL010402t0001	1140.43	714.236	1566.62	2.19342	1.13318	4.5019e-10	1.3402e-08	1567	1540	1593	825	703	615	0	87.21	gb|EWM27929.1	hypothetical protein Naga_100008g48	Nannochloropsis gaditana	2e-23	33.88	Aquca_014_00887.2	A.coerulea	AT1G36050		Endoplasmic reticulum vesicle transporter protein	2e-25	26.89	B9F870	Oryza sativa subsp. japonica	OsJ_10656	513	IPR000253[Forkhead-associated (FHA) domain];IPR008984[SMAD/FHA domain];IPR011016[Zinc finger, RING-CH-type];IPR013083[Zinc finger, RING/FYVE/PHD-type]	1	GO:0006810[transport]	6	GO:0005623[cell],GO:0016020[membrane],GO:0005622[intracellular],GO:0043229[intracellular organelle],GO:0005737[cytoplasm],GO:0043231[intracellular membrane-bounded organelle]	0
Noceanica1SL010050t0001	1140.91	720.521	1561.3	2.1669	1.11564	5.94109e-09	1.39462e-07	1874	1135	1675	814	715	632
Noceanica1SL001252t0001	786.064	496.511	1075.62	2.16635	1.11527	1.34187e-09	3.60793e-08	1103	1120	1004	431	586	472
Noceanica1SL010056t0001	1344.15	859.82	1828.48	2.12658	1.08854	3.88109e-08	7.73971e-07	2206	1308	1972	941	869	770
Noceanica1SL010317t0001	1246.81	804.865	1688.76	2.09819	1.06914	4.29571e-09	1.03935e-07	1768	1618	1680	848	872	695	0	74.18	gb|EWM29711.1	oligopeptidase b	Nannochloropsis gaditana	4e-118	37.01	61244	M.pusilla	AT1G50380		Prolyl oligopeptidase family protein	2e-118	37.01	C1EC00	Micromonas sp. (strain RCC299 / NOUM17)	MICPUN_61244	626	IPR001375[Peptidase S9, prolyl oligopeptidase, catalytic domain];IPR002470[Peptidase S9A, prolyl oligopeptidase];IPR002471[Peptidase S9, serine active site];IPR023302[Peptidase S9A, N-terminal domain];IPR029058[Alpha/Beta hydrolase fold]	2	GO:0008152[metabolic process],GO:0019538[protein metabolic process]	3	GO:0005623[cell],GO:0005622[intracellular],GO:0005737[cytoplasm]	3	GO:0003824[catalytic activity],GO:0016787[hydrolase activity],GO:0008233[peptidase activity]
Noceanica1SL000273t0001	2566.84	1672.35	3461.32	2.06973	1.04945	6.04607e-09	1.41679e-07	3539	3419	3426	1819	1710	1488	0	65.87	gb|EWM22166.1	acyltransferase 3	Nannochloropsis gaditana													957	IPR002656[Acyltransferase 3]
Noceanica1SL001035t0001	1806.51	1180.57	2432.46	2.06041	1.04293	8.2352e-09	1.88236e-07	2421	2382	2494	1221	1245	1076	0	77.56	gb|EWM28857.1	serine threonine-protein kinase cbk1	Nannochloropsis gaditana	2e-111	46.31	179756	S.moellendorffii	AT2G20470		AGC (cAMP-dependent, cGMP-dependent and protein kinase C) kinase family protein	4e-113	47.83	A8HQF5	Chlamydomonas reinhardtii	STPK19	545	IPR000719[Protein kinase domain];IPR008271[Serine/threonine-protein kinase, active site];IPR011009[Protein kinase-like domain];IPR017441[Protein kinase, ATP binding site]	3	GO:0008152[metabolic process],GO:0044237[cellular metabolic process],GO:0019538[protein metabolic process]	7	GO:0005623[cell],GO:0016020[membrane],GO:0005622[intracellular],GO:0005886[plasma membrane],GO:0043229[intracellular organelle],GO:0005737[cytoplasm],GO:0043231[intracellular membrane-bounded organelle]	5	GO:0003824[catalytic activity],GO:0016740[transferase activity],GO:0036094[small molecule binding],GO:0000166[nucleotide binding],GO:0016772[transferase activity, transferring phosphorus-containing groups]	1	cre04931[Human Diseases|Endocrine and metabolic diseases|Insulin resistance]
Noceanica1SL000378t0002	1383.41	906.043	1860.79	2.05375	1.03826	1.0269e-08	2.29645e-07	1905	1746	1931	970	929	818	5e-165	36.88	gb|ETL39315.1	hypothetical protein, variant	Phytophthora parasitica	5e-151	38.72	67236	C.subellipsoidea	AT1G09010		glycoside hydrolase family 2 protein	6e-107	32.93	E1Z448	Chlorella variabilis	CHLNCDRAFT_137626	1008	IPR006102[Glycoside hydrolase, family 2, immunoglobulin-like beta-sandwich];IPR008979[Galactose-binding domain-like];IPR013781[Glycoside hydrolase, catalytic domain];IPR013812[Glycoside hydrolase, family 2/20, immunoglobulin-like beta-sandwich domain];IPR017853[Glycoside hydrolase superfamily]	4	GO:0008152[metabolic process],GO:0044237[cellular metabolic process],GO:0005975[carbohydrate metabolic process],GO:0044262[cellular carbohydrate metabolic process]	4	GO:0005623[cell],GO:0005622[intracellular],GO:0043229[intracellular organelle],GO:0043231[intracellular membrane-bounded organelle]	3	GO:0003824[catalytic activity],GO:0016787[hydrolase activity],GO:0016798[hydrolase activity, acting on glycosyl bonds]
Noceanica1SL000441t0002	5439.27	3563.7	7314.83	2.05259	1.03745	8.42769e-09	1.92164e-07	7574	6945	7425	3758	3628	3305	2e-79	50.52	gb|XP_009034246.1	hypothetical protein AURANDRAFT_62046	Aureococcus anophagefferens													483	IPR001524[Glycoside hydrolase, family 6, conserved site];IPR016288[1, 4-beta cellobiohydrolase]
Noceanica1SL010459t0002	1331.52	874.136	1788.91	2.04649	1.03315	1.16731e-08	2.56726e-07	1867	1745	1755	1080	858	684	2e-154	73.84	gb|EWM29822.1	protein phosphatase 2c containing protein	Nannochloropsis gaditana	8e-25	39.81	Bradi2g27977.1	B.distachyon	AT5G27930		Protein phosphatase 2C family protein	4e-33	42.72	F2E665	Hordeum vulgare var. distichum	-	500	IPR000222[PPM-type phosphatase, divalent cation binding];IPR001932[PPM-type phosphatase domain]	3	GO:0008152[metabolic process],GO:0044237[cellular metabolic process],GO:0019538[protein metabolic process]	6	GO:0005623[cell],GO:0016020[membrane],GO:0005622[intracellular],GO:0005886[plasma membrane],GO:0043229[intracellular organelle],GO:0043231[intracellular membrane-bounded organelle]	3	GO:0003824[catalytic activity],GO:0016787[hydrolase activity],GO:0016788[hydrolase activity, acting on ester bonds]	2	cre04075[Environmental Information Processing|Signal transduction|Plant hormone signal transduction],cre04931[Human Diseases|Endocrine and metabolic diseases|Insulin resistance]
Noceanica1SL001255t0001	2716.03	1791.44	3640.62	2.03223	1.02306	1.38126e-08	2.99881e-07	3672	3580	3670	1960	1856	1558	4e-41	37.3	gb|EWM27571.1	major intrinsic protein	Nannochloropsis gaditana	3e-14	30.18	Medtr2g017660.1	M.truncatula	AT4G18910	ATNLM2,NIP1;2,NLM2	NOD26-like intrinsic protein 1;2	2e-15	31.67	Q940D9	Pinus taeda	NIP1;1	628	IPR000425[Major intrinsic protein];IPR022357[Major intrinsic protein, conserved site];IPR023271[Aquaporin-like]	4	GO:0065007[biological regulation],GO:0006810[transport],GO:0019725[cellular homeostasis],GO:0055085[transmembrane transport]	7	GO:0005623[cell],GO:0016020[membrane],GO:0005886[plasma membrane],GO:0031224[intrinsic component of membrane],GO:0071944[cell periphery],GO:0016021[integral component of membrane],GO:0031226[intrinsic component of plasma membrane]	4	GO:0005215[transporter activity],GO:0022857[transmembrane transporter activity],GO:0015144[carbohydrate transmembrane transporter activity],GO:0022891[substrate-specific transmembrane transporter activity]
Noceanica1SL001342t0002	1539.37	2053.89	1024.84	0.498973	-1.00297	2.60309e-08	5.3595e-07	1049	1022	1004	2083	2172	1907	5e-38	44.89	gb|EWM27112.1	hypothetical protein Naga_100046g29	Nannochloropsis gaditana													409	IPR004864[Late embryogenesis abundant protein, LEA-14];IPR013783[Immunoglobulin-like fold]
Noceanica1SL009479t0002	903.042	1205.7	600.385	0.497956	-1.00591	2.6701e-08	5.48343e-07	661	584	556	1306	1249	1063	3e-74	87.66	gb|XP_005852676.1	small subunit ribosomal protein S12e	Nannochloropsis gaditana CCMP526								4e-30	50	A9NQ79	Picea sitchensis	-	259	IPR000530[Ribosomal protein S12e];IPR004038[Ribosomal protein L7Ae/L30e/S12e/Gadd45];IPR029064[50S ribosomal protein L30e-like]	4	GO:0008152[metabolic process],GO:0009058[biosynthetic process],GO:0044237[cellular metabolic process],GO:0019538[protein metabolic process]	0		2	GO:0005198[structural molecule activity],GO:0003735[structural constituent of ribosome]	1	cre03010[Genetic Information Processing|Translation|Ribosome]
Noceanica1SL005725t0001	1023.46	1367.65	679.28	0.496679	-1.00962	2.59411e-08	5.35693e-07	656	658	723	1409	1382	1312	1e-18	48.1	gb|CBJ33838.1	similar to arginine/serine-rich splicing factor 7	Ectocarpus siliculosus	1e-18	51.35	Potri.018G009100.3	P.trichocarpa	AT4G31580	RSZP22,SRZ-22,SRZ22	serine/arginine-rich 22	2e-19	52	A9PJ45	Populus trichocarpa x Populus deltoides	-			0		0		3	GO:0036094[small molecule binding],GO:0000166[nucleotide binding],GO:0003676[nucleic acid binding]	1	cre03040[Genetic Information Processing|Transcription|Spliceosome]
Noceanica1SL001350t0001	1062.05	1419.39	704.709	0.496487	-1.01017	2.39291e-08	4.98573e-07	724	662	728	1461	1445	1352	0	82.26	gb|EWM25691.1	eukaryotic translation initiation factor 3	Nannochloropsis gaditana	1e-124	38.4	Potri.018G015200.1	P.trichocarpa	AT5G27640	ATEIF3B-1,ATTIF3B1,EIF3B,EIF3B-1,TIF3B1	translation initiation factor 3B1	1e-124	37.69	C0P790	Zea mays	-	783	IPR000504[RNA recognition motif domain];IPR011400[Eukaryotic translation initiation factor 3 subunit B];IPR012677[Nucleotide-binding alpha-beta plait domain];IPR013979[Translation initiation factor, beta propellor-like domain];IPR015943[WD40/YVTN repeat-like-containing domain]	4	GO:0008152[metabolic process],GO:0009058[biosynthetic process],GO:0044237[cellular metabolic process],GO:0006413[translational initiation]	4	GO:0005623[cell],GO:0005622[intracellular],GO:0043234[protein complex],GO:0005852[eukaryotic translation initiation factor 3 complex]	1	GO:0003676[nucleic acid binding]	1	cre03013[Genetic Information Processing|Translation|RNA transport]
Noceanica1SL007499t0001	2338.34	3125.72	1550.96	0.496191	-1.01103	1.77136e-08	3.76231e-07	1687	1541	1425	3262	3047	3068	3e-82	91.1	gb|EWM22436.1	Translation protein SH3	Nannochloropsis gaditana	9e-55	64.78	Vocar20009770m	V.carteri	AT5G67510		Translation protein SH3-like family protein	9e-54	71.43	E1ZTG7	Chlorella variabilis	CHLNCDRAFT_141725	218	IPR005756[Ribosomal protein L26/L24P, eukaryotic/archaeal];IPR005824[KOW];IPR005825[Ribosomal protein L24/L26, conserved site];IPR008991[Translation protein SH3-like domain];IPR014722[Ribosomal protein L2 domain 2]	4	GO:0008152[metabolic process],GO:0009058[biosynthetic process],GO:0044237[cellular metabolic process],GO:0019538[protein metabolic process]	7	GO:0005623[cell],GO:0005622[intracellular],GO:0030529[ribonucleoprotein complex],GO:0043229[intracellular organelle],GO:0005737[cytoplasm],GO:0005840[ribosome],GO:0043231[intracellular membrane-bounded organelle]	4	GO:0005198[structural molecule activity],GO:0003735[structural constituent of ribosome],GO:0005515[protein binding],GO:0003676[nucleic acid binding]	1	cre03010[Genetic Information Processing|Translation|Ribosome]
Noceanica1SL005459t0002	1770.81	2367.57	1174.04	0.495885	-1.01192	1.82044e-08	3.85579e-07	1248	1133	1141	2449	2398	2256	4e-120	68.82	gb|EWM27831.1	EGF-like region, conserved site	Nannochloropsis gaditana
Noceanica1SL000967t0006	5131.2	6867.57	3394.83	0.494328	-1.01646	1.26724e-08	2.7739e-07	3521	3262	3402	7140	7246	6217	0	90.4	gb|EWM25045.1	Cellulose synthase	Nannochloropsis gaditana	1e-54	33.03	432432	S.moellendorffii	AT4G31590	ATCSLC05,ATCSLC5,CSLC05,CSLC5	Cellulose-synthase-like C5	4e-55	33.03	D8TFZ5	Selaginella moellendorffii	GT2A1-2	752	IPR003919[Cellulose synthase, subunit A];IPR029044[Nucleotide-diphospho-sugar transferases]	10	GO:0008152[metabolic process],GO:0006807[nitrogen compound metabolic process],GO:0009058[biosynthetic process],GO:0044237[cellular metabolic process],GO:0005975[carbohydrate metabolic process],GO:0006139[nucleobase-containing compound metabolic process],GO:0034641[cellular nitrogen compound metabolic process],GO:0044262[cellular carbohydrate metabolic process],GO:0044281[small molecule metabolic …	5	GO:0005623[cell],GO:0016020[membrane],GO:0005886[plasma membrane],GO:0031224[intrinsic component of membrane],GO:0016021[integral component of membrane]	5	GO:0003824[catalytic activity],GO:0016740[transferase activity],GO:0036094[small molecule binding],GO:0000166[nucleotide binding],GO:0016757[transferase activity, transferring glycosyl groups]
Noceanica1SL000201t0009	2084.95	2792.14	1377.77	0.493446	-1.01904	1.20379e-08	2.63813e-07	1380	1347	1406	2891	2910	2576	3e-124	54.99	gb|CBJ33718.1	PHflX, plastid HflX GTPase	Ectocarpus siliculosus	3e-100	44.98	Pp1s149_31V6.1	P.patens	AT5G57960		GTP-binding protein, HflX	5e-102	45.09	A9T136	Physcomitrella patens subsp. patens	PHYPADRAFT_138684	804	IPR006073[GTP binding domain];IPR016496[GTPase HflX];IPR025121[GTPase HflX, N-terminal];IPR027417[P-loop containing nucleoside triphosphate hydrolase];IPR030394[HflX-type guanine nucleotide-binding (G) domain];IPR032305[GTP-binding protein, middle domain]	1	GO:0006810[transport]	5	GO:0005623[cell],GO:0005622[intracellular],GO:0043229[intracellular organelle],GO:0005737[cytoplasm],GO:0043231[intracellular membrane-bounded organelle]	1	GO:0043021[ribonucleoprotein complex binding]
Noceanica1SL001245t0002	2014.82	2698.3	1331.34	0.493398	-1.01918	1.67961e-08	3.58793e-07	1274	1409	1311	2811	2774	2511
Noceanica1SL011442t0002	968.129	1297.45	638.806	0.492355	-1.02223	1.93919e-08	4.09541e-07	566	785	566	1322	1552	1018
Noceanica1SL000398t0005	4326.38	5803.72	2849.04	0.490899	-1.0265	1.03927e-08	2.31855e-07	2943	2738	2866	6197	6112	5102	0	68.44	gb|EWM26527.1	proline dehydrogenase	Nannochloropsis gaditana	7e-119	45.51	11422	C.subellipsoidea	AT3G30775	AT-POX,ATPDH,ATPOX,ERD5,PRO1,PRODH	Methylenetetrahydrofolate reductase family protein	6e-117	40.3	E1ZEC2	Chlorella variabilis	CHLNCDRAFT_145399	772	IPR002048[EF-hand domain];IPR002872[Proline dehydrogenase domain];IPR011992[EF-hand domain pair];IPR029041[FAD-linked oxidoreductase-like]	6	GO:0008152[metabolic process],GO:0006807[nitrogen compound metabolic process],GO:0044237[cellular metabolic process],GO:0006520[cellular amino acid metabolic process],GO:0044281[small molecule metabolic process],GO:0055114[oxidation-reduction process]	0		2	GO:0003824[catalytic activity],GO:0016491[oxidoreductase activity]	4	cre00330[Metabolism|Amino acid metabolism|Arginine and proline metabolism],cre01130[Metabolism|Biosynthesis of other secondary metabolites|Biosynthesis of antibiotics],cre01100[Metabolism|Biosynthesis of other secondary metabolites|Metabolic pathways],cre01110[Metabolism|Biosynthesis of other secondary metabolites|Biosynthesis of secondary metabolites]
Noceanica1SL005195t0002	11888.4	15948.1	7828.62	0.49088	-1.02656	9.977e-09	2.23384e-07	7889	7636	7960	16482	16659	14703	0	93.57	gb|EWM29399.1	nadp-dependent glyceraldehyde-3-phosphate dehydrogenase	Nannochloropsis gaditana	0	59.63	Pahal.0218s0040.1.p	P.hallii	AT2G24270	ALDH11A3	aldehyde dehydrogenase 11A3	0	58.67	Q6Z9G0	Oryza sativa subsp. japonica	P0528B09.18	636	IPR015590[Aldehyde dehydrogenase domain];IPR016160[Aldehyde dehydrogenase, cysteine active site];IPR016161[Aldehyde/histidinol dehydrogenase];IPR016162[Aldehyde dehydrogenase N-terminal domain];IPR016163[Aldehyde dehydrogenase, C-terminal];IPR029510[Aldehyde dehydrogenase, glutamic acid active site]	0		0		3	GO:0003824[catalytic activity],GO:0016491[oxidoreductase activity],GO:0016903[oxidoreductase activity, acting on the aldehyde or oxo group of donors]	4	cre00010[Metabolism|Carbohydrate metabolism|Glycolysis / Gluconeogenesis],cre00030[Metabolism|Carbohydrate metabolism|Pentose phosphate pathway],cre01100[Metabolism|Biosynthesis of other secondary metabolites|Metabolic pathways],cre01200[Metabolism|Overview|Carbon metabolism]
Noceanica1SL001845t0001	1101.74	1481.48	721.993	0.487347	-1.03698	1.12399e-08	2.48371e-07	712	720	734	1581	1482	1382	8e-115	83.14	gb|EWM28448.1	tapt1 protein	Nannochloropsis gaditana	5e-34	35.48	Pp1s349_14V6.1	P.patens	AT1G67960			5e-37	35.48	A9TWN2	Physcomitrella patens subsp. patens	PHYPADRAFT_151908	441	IPR008010[Tapt1 family]	7	GO:0032502[developmental process],GO:0065007[biological regulation],GO:0051716[cellular response to stimulus],GO:0007154[cell communication],GO:0007275[multicellular organismal development],GO:0009790[embryo development],GO:0009791[post-embryonic development]	3	GO:0016020[membrane],GO:0031224[intrinsic component of membrane],GO:0016021[integral component of membrane]	2	GO:0004871[signal transducer activity],GO:0004872[receptor activity]
Noceanica1SL002776t0006	1205.73	1621.87	789.578	0.486831	-1.03851	8.80119e-09	1.99215e-07	828	743	798	1612	1674	1579	5e-161	79.35	gb|EWM29609.1	uncharacterize protein	Nannochloropsis gaditana	1e-54	41.84	Aquca_061_00001.1	A.coerulea	AT5G33320	ARAPPT,CUE1,PPT	Glucose-6-phosphate/phosphate translocator-related	5e-56	42.76	D5A9H3	Picea sitchensis	-	526	IPR004853[Sugar phosphate transporter domain]	2	GO:0006810[transport],GO:0055085[transmembrane transport]	0		2	GO:0005215[transporter activity],GO:0022857[transmembrane transporter activity]	2	cre00280[Metabolism|Amino acid metabolism|Valine, leucine and isoleucine degradation],cre01100[Metabolism|Biosynthesis of other secondary metabolites|Metabolic pathways]
Noceanica1SL003493t0002	1195.08	1609.96	780.193	0.484604	-1.04512	8.24917e-09	1.88324e-07	792	792	757	1770	1537	1523	0	91.51	gb|EWM24738.1	beta- aspartyl asparaginyl family	Nannochloropsis gaditana	1e-68	48.8	107436	M.pusilla				1e-71	50.83	Q01F92	Ostreococcus tauri	Ot02g00300	321	IPR007803[Aspartyl/asparaginy/proline hydroxylase]	4	GO:0008152[metabolic process],GO:0006807[nitrogen compound metabolic process],GO:0044237[cellular metabolic process],GO:0006520[cellular amino acid metabolic process]	0		4	GO:0003824[catalytic activity],GO:0016491[oxidoreductase activity],GO:0016705[oxidoreductase activity, acting on paired donors, with incorporation or reduction of molecular oxygen],GO:0051213[dioxygenase activity]
Noceanica1SL007274t0003	1666.1	2246.86	1085.34	0.483047	-1.04977	1.40547e-08	3.0478e-07	973	1332	951	2272	2696	1773
Noceanica1SL007092t0002	1127.73	1520.93	734.522	0.482942	-1.05008	6.56133e-09	1.51841e-07	764	730	709	1619	1504	1440	3e-87	69.15	gb|EWM30266.1	hypothetical protein Naga_100003g49	Nannochloropsis gaditana
Noceanica1SL001190t0003	7628.68	10296	4961.4	0.481878	-1.05326	4.1951e-09	1.01633e-07	5121	4805	4958	11001	10682	9204	0	78.05	gb|EWM26845.1	multidrug pheromone mdr abc transporter family	Nannochloropsis gaditana	0	42.14	Pp1s391_45V6.1	P.patens	AT2G47000	ABCB4,ATPGP4,MDR4,PGP4	ATP binding cassette subfamily B4	0	42.79	F6HZG2	Vitis vinifera	VIT_07s0005g02660	1463	IPR003439[ABC transporter-like];IPR003593[AAA+ ATPase domain];IPR011527[ABC transporter type 1, transmembrane domain];IPR017871[ABC transporter, conserved site];IPR027417[P-loop containing nucleoside triphosphate hydrolase]	1	GO:0055085[transmembrane transport]	3	GO:0016020[membrane],GO:0031224[intrinsic component of membrane],GO:0016021[integral component of membrane]	6	GO:0003824[catalytic activity],GO:0005215[transporter activity],GO:0016787[hydrolase activity],GO:0022857[transmembrane transporter activity],GO:0016817[hydrolase activity, acting on acid anhydrides],GO:0016820[hydrolase activity, acting on acid anhydrides, catalyzing transmembrane movement of substances]	1	cre02010[Environmental Information Processing|Membrane transport|ABC transporters]
Noceanica1SL015110t0001	4035.01	5451.16	2618.87	0.480424	-1.05762	3.91372e-09	9.55625e-08	2584	2748	2525	5529	5587	5237	5e-141	71.09	gb|EWM23688.1	transmembrane bax inhibitor motif-containing protein 4	Nannochloropsis gaditana	4e-32	41.41	Ciclev10006442m	C.clementina	AT1G03070		Bax inhibitor-1 family protein	2e-33	39.65	B9HKA0	Populus trichocarpa	POPTRDRAFT_564874			0		3	GO:0016020[membrane],GO:0031224[intrinsic component of membrane],GO:0016021[integral component of membrane]	0
Noceanica1SL004535t0001	5537.55	7485.55	3589.55	0.47953	-1.06031	3.8766e-09	9.49052e-08	3533	3466	3770	7938	7491	7028
Noceanica1SL005995t0002	797.743	1079.15	516.338	0.478469	-1.0635	5.36017e-09	1.27208e-07	517	506	525	1108	1068	1061	7e-66	80.67	gb|XP_005852488.1	hypothetical protein NGA_0717900	Nannochloropsis gaditana CCMP526													153	IPR004039[Rubredoxin-type fold];IPR024934[Rubredoxin-like domain]
Noceanica1SL001198t0001	1471.32	1992.35	950.291	0.476971	-1.06803	3.4734e-09	8.58248e-08	974	893	983	2091	1974	1912	0	80.56	gb|EWM27133.1	delta-aminolevulinic acid dehydratase	Nannochloropsis gaditana	2e-126	60.85	Cre02.g091050.t1.2	C.reinhardtii	AT1G69740	HEMB1	Aldolase superfamily protein	5e-127	60.67	B8LR35	Picea sitchensis	-	467	IPR001731[Delta-aminolevulinic acid dehydratase];IPR013785[Aldolase-type TIM barrel];IPR030656[Delta-aminolevulinic acid dehydratase, active site]	6	GO:0008152[metabolic process],GO:0006807[nitrogen compound metabolic process],GO:0009058[biosynthetic process],GO:0044237[cellular metabolic process],GO:0034641[cellular nitrogen compound metabolic process],GO:0042168[heme metabolic process]	3	GO:0005623[cell],GO:0005622[intracellular],GO:0005737[cytoplasm]	2	GO:0003824[catalytic activity],GO:0016829[lyase activity]	3	cre00860[Metabolism|Metabolism of cofactors and vitamins|Porphyrin and chlorophyll metabolism],cre01100[Metabolism|Biosynthesis of other secondary metabolites|Metabolic pathways],cre01110[Metabolism|Biosynthesis of other secondary metabolites|Biosynthesis of secondary metabolites]
Noceanica1SL002643t0001	2372.43	3214.56	1530.29	0.47605	-1.07081	2.55354e-09	6.47291e-08	1570	1459	1562	3621	3228	2794	0	77.33	gb|XP_005855718.1	rieske (2fe-2s) domain protein	Nannochloropsis gaditana CCMP526	9e-26	28.3	Vocar20000366m	V.carteri	AT4G25650	ACD1-LIKE,PTC52,TIC55-IV	ACD1-like	4e-26	28.3	D8TMX6	Volvox carteri	VOLCADRAFT_88044	970	IPR017941[Rieske [2Fe-2S] iron-sulphur domain]	4	GO:0008152[metabolic process],GO:0006810[transport],GO:0008104[protein localization],GO:0055114[oxidation-reduction process]	10	GO:0005623[cell],GO:0016020[membrane],GO:0005622[intracellular],GO:0031090[organelle membrane],GO:0031224[intrinsic component of membrane],GO:0043229[intracellular organelle],GO:0005737[cytoplasm],GO:0016021[integral component of membrane],GO:0019866[organelle inner membrane],GO:0043231[intracellular membrane-bounded organelle]	6	GO:0003824[catalytic activity],GO:0009055[electron carrier activity],GO:0016491[oxidoreductase activity],GO:0004497[monooxygenase activity],GO:0016701[oxidoreductase activity, acting on single donors with incorporation of molecular oxygen],GO:0051536[iron-sulfur cluster binding]	3	cre00860[Metabolism|Metabolism of cofactors and vitamins|Porphyrin and chlorophyll metabolism],cre01100[Metabolism|Biosynthesis of other secondary metabolites|Metabolic pathways],cre01110[Metabolism|Biosynthesis of other secondary metabolites|Biosynthesis of secondary metabolites]
Noceanica1SL013683t0001	1019.28	1381.32	657.235	0.475801	-1.07157	3.16117e-09	7.84223e-08	699	638	635	1400	1388	1356	1e-105	58.82	gb|EWM29124.1	sepiapterin reductase	Nannochloropsis gaditana													340	IPR016024[Armadillo-type fold]	8	GO:0008152[metabolic process],GO:0006807[nitrogen compound metabolic process],GO:0006950[response to stress],GO:0009058[biosynthetic process],GO:0044237[cellular metabolic process],GO:0006979[response to oxidative stress],GO:0034641[cellular nitrogen compound metabolic process],GO:0055114[oxidation-reduction process]	3	GO:0005623[cell],GO:0005622[intracellular],GO:0005737[cytoplasm]	3	GO:0003824[catalytic activity],GO:0016491[oxidoreductase activity],GO:0016614[oxidoreductase activity, acting on CH-OH group of donors]
Noceanica1SL010633t0001	1526.11	2069.91	982.309	0.474565	-1.07532	2.47374e-09	6.27917e-08	1000	980	966	2085	2261	1864	6e-133	76.09	gb|EWM29375.1	peroxisomal membrane 22 kda (mpv17 pmp22) family protein	Nannochloropsis gaditana	3e-55	51.6	Phvul.005G106400.1	P.vulgaris	AT4G03410		Peroxisomal membrane 22 kDa (Mpv17/PMP22) family protein	4e-53	47.34	B8LNA6	Picea sitchensis	-	491	IPR007248[Mpv17/PMP22]	0		8	GO:0005623[cell],GO:0016020[membrane],GO:0005622[intracellular],GO:0031224[intrinsic component of membrane],GO:0043229[intracellular organelle],GO:0005737[cytoplasm],GO:0016021[integral component of membrane],GO:0043231[intracellular membrane-bounded organelle]	0		1	cre04146[Cellular Processes|Transport and catabolism|Peroxisome]
Noceanica1SL007020t0002	12316.2	16726.7	7905.65	0.472637	-1.08119	1.63361e-09	4.29308e-08	8110	7464	8143	17770	17698	14712	2e-39	51.8	gb|XP_005853505.1	pap2 haloperoxidase domain-containing protein, partial	Nannochloropsis gaditana CCMP526								1e-12	32.39	E1ZTE0	Chlorella variabilis	CHLNCDRAFT_141692	404	IPR000326[Phosphatidic acid phosphatase type 2/haloperoxidase];IPR016119[Bromoperoxidase/chloroperoxidase, C-terminal]
Noceanica1SL002409t0001	1030.12	1400.69	659.552	0.470878	-1.08658	2.37008e-09	6.03251e-08	666	621	692	1519	1399	1285	0	80.14	gb|EWM25057.1	fructose- -bisphosphate	Nannochloropsis gaditana	3e-93	44.72	Cre02.g093450.t1.2	C.reinhardtii	AT4G26530		Aldolase superfamily protein	1e-93	44.72	A8I9H5	Chlamydomonas reinhardtii	FBA2	574	IPR000741[Fructose-bisphosphate aldolase, class-I];IPR013785[Aldolase-type TIM barrel]	21	GO:0008152[metabolic process],GO:0006807[nitrogen compound metabolic process],GO:0006950[response to stress],GO:0009058[biosynthetic process],GO:0044237[cellular metabolic process],GO:0005975[carbohydrate metabolic process],GO:0006081[cellular aldehyde metabolic process],GO:0006091[generation of precursor metabolites and energy],GO:0006139[nucleobase-containing compound metabolic process],GO:0006…	17	GO:0005576[extracellular region],GO:0005623[cell],GO:0016020[membrane],GO:0030054[cell junction],GO:0005622[intracellular],GO:0005886[plasma membrane],GO:0005911[cell-cell junction],GO:0012505[endomembrane system],GO:0031090[organelle membrane],GO:0043229[intracellular organelle],GO:0048046[apoplast],GO:0071944[cell periphery],GO:0005618[cell wall],GO:0005737[cytoplasm],GO:0005774[vacuolar membra…	2	GO:0003824[catalytic activity],GO:0016829[lyase activity]	9	cre00010[Metabolism|Carbohydrate metabolism|Glycolysis / Gluconeogenesis],cre00030[Metabolism|Carbohydrate metabolism|Pentose phosphate pathway],cre00051[Metabolism|Carbohydrate metabolism|Fructose and mannose metabolism],cre00710[Metabolism|Energy metabolism|Carbon fixation in photosynthetic organisms],cre01130[Metabolism|Biosynthesis of other secondary metabolites|Biosynthesis of antibiotics],c…
Noceanica1SL005724t0005	973.642	1324.29	622.99	0.470432	-1.08794	2.14797e-09	5.53535e-08	658	601	610	1372	1278	1323	2e-98	77.27	gb|EWM20166.1	hypothetical protein Naga_101373g3	Nannochloropsis gaditana
Noceanica1SL013871t0003	2276.76	3097.35	1456.18	0.470139	-1.08884	1.42319e-09	3.79957e-08	1504	1387	1478	3192	3129	2970
Noceanica1SL005280t0001	2113.48	2880.97	1345.99	0.467202	-1.09788	1.1673e-09	3.17061e-08	1363	1329	1345	3113	2796	2734	2e-35	67.42	gb|EWM21287.1	TatA-like sec-independent protein translocator subunit	Nannochloropsis gaditana													199	IPR003369[Sec-independent protein translocase protein TatA/B/E]
Noceanica1SL005288t0001	744.563	1015.06	474.07	0.467038	-1.09839	1.59309e-09	4.21638e-08	501	459	463	1030	1040	975	2e-139	78.76	gb|EWM30600.1	hypothetical protein Naga_100129g17	Nannochloropsis gaditana
Noceanica1SL001622t0001	924.43	1260.95	587.91	0.466244	-1.10084	1.40316e-09	3.76183e-08	620	616	528	1243	1322	1218
Noceanica1SL000755t0010	4556.37	6216.8	2895.93	0.465823	-1.10215	7.91178e-10	2.2304e-08	3118	2719	2851	6550	6417	5683	5e-93	55.4	gb|EWM26413.1	hypothetical protein Naga_101468g1, partial	Nannochloropsis gaditana													637	IPR028992[Hedgehog/Intein (Hint) domain]
Noceanica1SL001442t0002	5445.54	7436.44	3454.65	0.464558	-1.10607	7.63649e-10	2.16263e-08	3480	3383	3501	7914	7405	6990	2e-164	70.54	gb|EWM30515.1	dhhc zinc finger domain containing protein	Nannochloropsis gaditana	5e-32	32.55	Lus10004149	L.usitatissimum	AT3G04970		DHHC-type zinc finger family protein	3e-31	33.82	Q10L01	Oryza sativa subsp. japonica	Os03g0363900	417	IPR010903[Protein of unknown function DUF1517]	7	GO:0008152[metabolic process],GO:0009058[biosynthetic process],GO:0044237[cellular metabolic process],GO:0006810[transport],GO:0008104[protein localization],GO:0019538[protein metabolic process],GO:0061024[membrane organization]	7	GO:0005576[extracellular region],GO:0005623[cell],GO:0005622[intracellular],GO:0012505[endomembrane system],GO:0043229[intracellular organelle],GO:0005737[cytoplasm],GO:0043231[intracellular membrane-bounded organelle]	3	GO:0003824[catalytic activity],GO:0016740[transferase activity],GO:0016746[transferase activity, transferring acyl groups]
Noceanica1SL002683t0001	1159.53	1584.07	734.999	0.463995	-1.10782	1.04195e-09	2.85516e-08	724	789	692	1646	1704	1403	9e-146	81.31	gb|EWM30444.1	formate nitrite transporter	Nannochloropsis gaditana	2e-49	42.4	Vocar20004402m	V.carteri				2e-47	39.62	A4S3H6	Ostreococcus lucimarinus (strain CCE9901)	OSTLU_25116	322	IPR000292[Formate/nitrite transporter];IPR023271[Aquaporin-like]	1	GO:0006810[transport]	0		3	GO:0005215[transporter activity],GO:0022857[transmembrane transporter activity],GO:0022891[substrate-specific transmembrane transporter activity]
Noceanica1SL010878t0001	1162.17	1588.58	735.763	0.463159	-1.11042	8.69993e-10	2.43415e-08	743	725	739	1575	1668	1522	4e-27	81.82	gb|EWM26450.1	60s acidic ribosomal protein p2	Nannochloropsis gaditana	2e-12	48.44	27895	M.pusilla	AT2G27710		60S acidic ribosomal protein family	6e-13	51.56	D8R8W3	Selaginella moellendorffii	SELMODRAFT_28094			4	GO:0008152[metabolic process],GO:0009058[biosynthetic process],GO:0044237[cellular metabolic process],GO:0019538[protein metabolic process]	6	GO:0005623[cell],GO:0005622[intracellular],GO:0030529[ribonucleoprotein complex],GO:0043229[intracellular organelle],GO:0005737[cytoplasm],GO:0005840[ribosome]	2	GO:0005198[structural molecule activity],GO:0003735[structural constituent of ribosome]	1	cre03010[Genetic Information Processing|Translation|Ribosome]
Noceanica1SL016256t0001	749.241	1025.08	473.396	0.461812	-1.11462	9.21445e-10	2.56269e-08	496	443	482	1023	1075	978	9e-105	93.21	gb|EWM28594.1	translation initiation factor eif-5a	Nannochloropsis gaditana	1e-54	59.09	Thhalv10019263m	T.halophila	AT1G69410	ATELF5A-3,ELF5A-3	eukaryotic elongation factor 5A-3	7e-54	59.48	Q9AXQ5	Solanum lycopersicum	-			8	GO:0008152[metabolic process],GO:0032502[developmental process],GO:0065007[biological regulation],GO:0009058[biosynthetic process],GO:0044237[cellular metabolic process],GO:0006413[translational initiation],GO:0009888[tissue development],GO:0019538[protein metabolic process]	3	GO:0005623[cell],GO:0005622[intracellular],GO:0005737[cytoplasm]	2	GO:0003676[nucleic acid binding],GO:0043021[ribonucleoprotein complex binding]
Noceanica1SL001409t0002	1028.62	1407.42	649.822	0.46171	-1.11494	7.1343e-10	2.02968e-08	686	653	611	1354	1538	1330	0	75.45	gb|EWM22428.1	fad dependent oxidoreductase	Nannochloropsis gaditana	4e-91	55.9	Cre16.g650150.t1.3	C.reinhardtii	AT2G45500		AAA-type ATPase family protein	5e-90	52.78	D8S7W3	Selaginella moellendorffii	SELMODRAFT_271379	486	IPR003593[AAA+ ATPase domain];IPR003959[ATPase, AAA-type, core];IPR003960[ATPase, AAA-type, conserved site];IPR007330[MIT];IPR015415[Vps4 oligomerisation, C-terminal];IPR027417[P-loop containing nucleoside triphosphate hydrolase]	3	GO:0008152[metabolic process],GO:0006996[organelle organization],GO:0007017[microtubule-based process]	0		3	GO:0003824[catalytic activity],GO:0016787[hydrolase activity],GO:0016817[hydrolase activity, acting on acid anhydrides]	1	cre04144[Cellular Processes|Transport and catabolism|Endocytosis]
Noceanica1SL013986t0001	1911.07	2615.12	1207.01	0.461551	-1.11544	6.11087e-10	1.77101e-08	1259	1218	1144	2644	2605	2596	6e-166	94.8	gb|EWM29882.1	40s ribosomal protein s4	Nannochloropsis gaditana	1e-104	66	LOC_Os01g25610.1	O.sativa	AT5G58420		Ribosomal protein S4 (RPS4A) family protein	4e-108	65.2	E1Z857	Chlorella variabilis	CHLNCDRAFT_59606	261	IPR000876[Ribosomal protein S4e];IPR002942[RNA-binding S4 domain];IPR005824[KOW];IPR013843[Ribosomal protein S4e, N-terminal];IPR013845[Ribosomal protein S4e, central region];IPR018199[Ribosomal protein S4e, N-terminal, conserved site];IPR032277[40S ribosomal protein S4, C-terminal domain]	8	GO:0008152[metabolic process],GO:0032502[developmental process],GO:0065007[biological regulation],GO:0008283[cell proliferation],GO:0009058[biosynthetic process],GO:0044237[cellular metabolic process],GO:0007275[multicellular organismal development],GO:0019538[protein metabolic process]	12	GO:0005576[extracellular region],GO:0005623[cell],GO:0016020[membrane],GO:0030054[cell junction],GO:0005622[intracellular],GO:0030529[ribonucleoprotein complex],GO:0031982[vesicle],GO:0043229[intracellular organelle],GO:0005737[cytoplasm],GO:0005840[ribosome],GO:0005844[polysome],GO:0005912[adherens junction]	3	GO:0005198[structural molecule activity],GO:0003735[structural constituent of ribosome],GO:0003676[nucleic acid binding]	1	cre03010[Genetic Information Processing|Translation|Ribosome]
Noceanica1SL005192t0002	948.613	1298.17	599.053	0.461459	-1.11573	8.37789e-10	2.35112e-08	596	611	589	1312	1397	1186	5e-42	60	gb|XP_005852398.1	bnr asp-box repeat-containing protein	Nannochloropsis gaditana CCMP526	2e-27	58.04	52995	M.pusilla				8e-28	58.04	C1N5Q0	Micromonas pusilla	MICPUCDRAFT_52995
Noceanica1SL005720t0004	1292.75	1771.28	814.226	0.459682	-1.12129	6.1452e-10	1.77819e-08	845	804	794	1941	1773	1600	8e-153	77.86	gb|EWM21111.1	dehydrogenase reductase sdr family member 12	Nannochloropsis gaditana	1e-65	41.46	AT4G09750.1	A.thaliana	AT4G09750	-	NAD(P)-binding Rossmann-fold superfamily protein	5e-66	41.46	Q9SZ91	Arabidopsis thaliana	F17A8.100	397	IPR002067[Mitochondrial carrier protein];IPR018108[Mitochondrial substrate/solute carrier];IPR023395[Mitochondrial carrier domain]	2	GO:0008152[metabolic process],GO:0055114[oxidation-reduction process]	0		2	GO:0003824[catalytic activity],GO:0016491[oxidoreductase activity]	2	cre00590[Metabolism|Lipid metabolism|Arachidonic acid metabolism],cre01100[Metabolism|Biosynthesis of other secondary metabolites|Metabolic pathways]
Noceanica1SL001251t0001	1972.89	2703.22	1242.57	0.459663	-1.12135	4.81356e-10	1.42386e-08	1321	1234	1172	2847	2681	2581	2e-79	93.94	gb|EWM24001.1	rnp-1 like rna-binding protein	Nannochloropsis gaditana	8e-13	42.11	25552	S.moellendorffii	AT3G53460	CP29	chloroplast RNA-binding protein 29	4e-13	42.11	D8QNN8	Selaginella moellendorffii	SELMODRAFT_15428			3	GO:0032502[developmental process],GO:0007275[multicellular organismal development],GO:0009790[embryo development]	0		0
Noceanica1SL011519t0001	787.26	1079.18	495.34	0.458996	-1.12345	7.36491e-10	2.08889e-08	520	483	483	1113	1008	1117	5e-87	96.32	gb|EWM22035.1	ribosomal protein l32	Nannochloropsis gaditana	3e-53	64.44	Pp1s84_96V6.1	P.patens	AT4G18100		Ribosomal protein L32e	2e-53	64.18	A9SJ67	Physcomitrella patens subsp. patens	PHYPADRAFT_212907			4	GO:0008152[metabolic process],GO:0009058[biosynthetic process],GO:0044237[cellular metabolic process],GO:0019538[protein metabolic process]	7	GO:0005623[cell],GO:0016020[membrane],GO:0005622[intracellular],GO:0030529[ribonucleoprotein complex],GO:0043229[intracellular organelle],GO:0005737[cytoplasm],GO:0005840[ribosome]	3	GO:0005198[structural molecule activity],GO:0003735[structural constituent of ribosome],GO:0003676[nucleic acid binding]	1	cre03010[Genetic Information Processing|Translation|Ribosome]
Noceanica1SL005284t0001	1028.94	1411.48	646.395	0.457956	-1.12672	6.22859e-10	1.79673e-08	648	592	699	1530	1395	1309	0	94.57	gb|EWM27643.1	guanine nucleotide binding protein	Nannochloropsis gaditana	2e-161	73.08	19794	O.lucimarinus	AT1G48630	RACK1B_AT	receptor for activated C kinase 1B	9e-162	73.08	A4S6H8	Ostreococcus lucimarinus (strain CCE9901)	RACK1A	402	IPR001680[WD40 repeat];IPR015943[WD40/YVTN repeat-like-containing domain];IPR017986[WD40-repeat-containing domain];IPR019775[WD40 repeat, conserved site];IPR020472[G-protein beta WD-40 repeat]	38	GO:0008152[metabolic process],GO:0032502[developmental process],GO:0040007[growth],GO:0040011[locomotion],GO:0048511[rhythmic process],GO:0065007[biological regulation],GO:0006807[nitrogen compound metabolic process],GO:0006950[response to stress],GO:0009058[biosynthetic process],GO:0009653[anatomical structure morphogenesis],GO:0016049[cell growth],GO:0044237[cellular metabolic process],GO:00488…	21	GO:0005576[extracellular region],GO:0005623[cell],GO:0016020[membrane],GO:0005622[intracellular],GO:0005886[plasma membrane],GO:0030496[midbody],GO:0030529[ribonucleoprotein complex],GO:0031982[vesicle],GO:0042995[cell projection],GO:0043229[intracellular organelle],GO:0043234[protein complex],GO:0044297[cell body],GO:0071944[cell periphery],GO:0001891[phagocytic cup],GO:0005737[cytoplasm],GO:000…	11	GO:0005515[protein binding],GO:0030234[enzyme regulator activity],GO:0003676[nucleic acid binding],GO:0004857[enzyme inhibitor activity],GO:0005102[receptor binding],GO:0008047[enzyme activator activity],GO:0019899[enzyme binding],GO:0019904[protein domain specific binding],GO:0035591[signaling adaptor activity],GO:0042802[identical protein binding],GO:0046983[protein dimerization activity]	1	cre03040[Genetic Information Processing|Transcription|Spliceosome]
Noceanica1SL002862t0002	884.586	1213.64	555.535	0.457744	-1.12739	4.97417e-10	1.46904e-08	603	547	516	1237	1318	1086	0	79.31	gb|EWM27049.1	Peptidase M50	Nannochloropsis gaditana	3e-67	41.92	439234	S.moellendorffii	AT2G32480	ARASP	ARABIDOPSIS SERIN PROTEASE	1e-67	41.92	D8R2Y2	Selaginella moellendorffii	SELMODRAFT_439234	486	IPR001478[PDZ domain];IPR008915[Peptidase M50]	6	GO:0008152[metabolic process],GO:0044237[cellular metabolic process],GO:0006091[generation of precursor metabolites and energy],GO:0006996[organelle organization],GO:0015979[photosynthesis],GO:0019538[protein metabolic process]	11	GO:0005623[cell],GO:0016020[membrane],GO:0005622[intracellular],GO:0005886[plasma membrane],GO:0031090[organelle membrane],GO:0031224[intrinsic component of membrane],GO:0043229[intracellular organelle],GO:0005737[cytoplasm],GO:0016021[integral component of membrane],GO:0019866[organelle inner membrane],GO:0043231[intracellular membrane-bounded organelle]	3	GO:0003824[catalytic activity],GO:0016787[hydrolase activity],GO:0008233[peptidase activity]
Noceanica1SL007875t0003	3889.81	5350.36	2429.25	0.454035	-1.13912	2.13761e-10	6.84551e-09	2578	2430	2280	5214	5606	5231	8e-48	82.52	gb|EWM24161.1	glutaredoxin-like protein	Nannochloropsis gaditana	8e-27	54.02	Pahal.0075s0088.1.p	P.hallii	AT3G54900	ATGRXCP,CXIP1	CAX interacting protein 1	9e-27	52.81	F2D1J7	Hordeum vulgare var. distichum	-	277	IPR002109[Glutaredoxin];IPR004480[Monothiol glutaredoxin-related];IPR012336[Thioredoxin-like fold];IPR033658[Glutaredoxin, PICOT-like]
Noceanica1SL010515t0001	1151.15	1583.85	718.445	0.453607	-1.14049	3.09619e-10	9.60129e-09	749	732	674	1617	1635	1499	7e-86	58.02	gb|EWM23669.1	mitogen-activated protein kinase	Nannochloropsis gaditana	6e-25	49.06	Thhalv10014441m	T.halophila	AT5G56580	ANQ1,ATMKK6,MKK6	MAP kinase kinase 6	1e-24	50	B9RKG0	Ricinus communis	RCOM_1049070	353	IPR000719[Protein kinase domain];IPR011009[Protein kinase-like domain]	8	GO:0008152[metabolic process],GO:0065007[biological regulation],GO:0006950[response to stress],GO:0044237[cellular metabolic process],GO:0051716[cellular response to stimulus],GO:0007154[cell communication],GO:0019538[protein metabolic process],GO:0023014[signal transduction by protein phosphorylation]	2	GO:0005623[cell],GO:0005622[intracellular]	3	GO:0003824[catalytic activity],GO:0016740[transferase activity],GO:0016772[transferase activity, transferring phosphorus-containing groups]
Noceanica1SL001999t0010	3202.25	4406.44	1998.06	0.453442	-1.14101	2.32899e-10	7.38216e-09	2062	1884	2049	4645	4606	3969	1e-86	42.75	gb|EWM29977.1	beta- -endoglucanase	Nannochloropsis gaditana	3e-64	35.48	856281	A.lyrata	AT2G32990	AtGH9B8,GH9B8	glycosyl hydrolase 9B8	2e-64	35.48	D7MWG5	Arabidopsis lyrata subsp. lyrata	ARALYDRAFT_655663	796	IPR001701[Glycoside hydrolase family 9];IPR008928[Six-hairpin glycosidase-like];IPR012341[Six-hairpin glycosidase]	0		0		3	GO:0003824[catalytic activity],GO:0016787[hydrolase activity],GO:0016798[hydrolase activity, acting on glycosyl bonds]
Noceanica1SL000769t0002	1420.33	1954.81	885.846	0.453161	-1.1419	2.59286e-10	8.17675e-09	937	868	852	1980	1982	1902	3e-85	85.92	gb|XP_008873812.1	40S ribosomal protein S13	Aphanomyces invadans	4e-80	82.39	Pp1s97_272V6.1	P.patens	AT4G00100	ATRPS13A,PFL2,RPS13,RPS13A	ribosomal protein S13A	2e-80	82.39	A9RKW1	Physcomitrella patens subsp. patens	PHYPADRAFT_109710			4	GO:0008152[metabolic process],GO:0009058[biosynthetic process],GO:0044237[cellular metabolic process],GO:0019538[protein metabolic process]	7	GO:0005623[cell],GO:0005622[intracellular],GO:0030529[ribonucleoprotein complex],GO:0043229[intracellular organelle],GO:0005737[cytoplasm],GO:0005840[ribosome],GO:0043231[intracellular membrane-bounded organelle]	3	GO:0005198[structural molecule activity],GO:0003735[structural constituent of ribosome],GO:0003676[nucleic acid binding]	1	cre03010[Genetic Information Processing|Translation|Ribosome]
Noceanica1SL003546t0001	1090.56	1501.48	679.635	0.452645	-1.14355	3.15776e-10	9.75967e-09	665	679	694	1473	1509	1522	4e-87	99.25	gb|EWM26229.1	ubiquitin ribosomal protein s27ae fusion protein	Nannochloropsis gaditana	2e-43	89.16	Vocar20001261m	V.carteri	AT3G52590	EMB2167,ERD16,HAP4,UBQ1	ubiquitin extension protein 1	7e-43	92.31	A3BJV9	Oryza sativa subsp. japonica	OsJ_24288	232	IPR000626[Ubiquitin domain];IPR006846[Ribosomal protein S30];IPR019954[Ubiquitin conserved site];IPR019956[Ubiquitin];IPR029071[Ubiquitin-related domain]	4	GO:0008152[metabolic process],GO:0009058[biosynthetic process],GO:0044237[cellular metabolic process],GO:0019538[protein metabolic process]	6	GO:0005623[cell],GO:0005622[intracellular],GO:0030529[ribonucleoprotein complex],GO:0043229[intracellular organelle],GO:0005737[cytoplasm],GO:0005840[ribosome]	3	GO:0005198[structural molecule activity],GO:0031386[protein tag],GO:0003735[structural constituent of ribosome]	1	cre03010[Genetic Information Processing|Translation|Ribosome]
Noceanica1SL001691t0001	1122.17	1545.37	698.968	0.452297	-1.14466	3.08132e-10	9.57113e-09	695	713	689	1551	1559	1526	1e-84	98.12	gb|EWM29788.1	60s ribosomal protein l11	Nannochloropsis gaditana	2e-65	71.26	GRMZM2G018770_T02	Z.mays	AT3G58700		Ribosomal L5P family protein	2e-67	75.62	B6U3W3	Zea mays	-			4	GO:0008152[metabolic process],GO:0009058[biosynthetic process],GO:0044237[cellular metabolic process],GO:0019538[protein metabolic process]	5	GO:0005623[cell],GO:0005622[intracellular],GO:0030529[ribonucleoprotein complex],GO:0043229[intracellular organelle],GO:0005840[ribosome]	2	GO:0005198[structural molecule activity],GO:0003735[structural constituent of ribosome]	1	cre03010[Genetic Information Processing|Translation|Ribosome]
Noceanica1SL005259t0003	3913.37	5394.46	2432.27	0.450883	-1.14917	1.7181e-10	5.59841e-09	2486	2356	2455	5661	5578	4945	0	58.96	gb|EWM26816.1	unusual protein kinase	Nannochloropsis gaditana	2e-57	41.85	79186	M.pusilla	AT3G24190		Protein kinase superfamily protein	8e-58	41.85	C1DZ24	Micromonas sp. (strain RCC299 / NOUM17)	MICPUN_79186	659	IPR004147[UbiB domain];IPR011009[Protein kinase-like domain]	6	GO:0008152[metabolic process],GO:0009058[biosynthetic process],GO:0044237[cellular metabolic process],GO:0009314[response to radiation],GO:0010033[response to organic substance],GO:0019538[protein metabolic process]	7	GO:0005623[cell],GO:0016020[membrane],GO:0005622[intracellular],GO:0005886[plasma membrane],GO:0043229[intracellular organelle],GO:0005737[cytoplasm],GO:0043231[intracellular membrane-bounded organelle]	5	GO:0003824[catalytic activity],GO:0016740[transferase activity],GO:0036094[small molecule binding],GO:0000166[nucleotide binding],GO:0016772[transferase activity, transferring phosphorus-containing groups]
Noceanica1SL006413t0001	936.65	1291.28	582.019	0.45073	-1.14966	2.93459e-10	9.16123e-09	585	555	606	1391	1216	1266
Noceanica1SL010092t0001	1347.52	1857.81	837.22	0.450648	-1.14993	2.02123e-10	6.49517e-09	925	846	741	2037	1828	1709
Noceanica1SL010773t0001	924.237	1276.86	571.616	0.447674	-1.15948	1.78484e-10	5.7855e-09	623	568	524	1369	1302	1159	1e-44	55.69	gb|EWM23577.1	deoxyribodipyrimidine photo-lyase	Nannochloropsis gaditana													314	IPR006050[DNA photolyase, N-terminal];IPR014729[Rossmann-like alpha/beta/alpha sandwich fold]
Noceanica1SL005574t0001	764.562	1056.42	472.709	0.447465	-1.16015	2.17282e-10	6.92253e-09	464	472	482	1099	1089	982	9e-126	99.45	gb|EWM28318.1	Ribosomal protein S7, conserved site	Nannochloropsis gaditana	3e-103	80.77	172691	M.pusilla	AT3G11940	AML1,ATRPS5A,RPS5A	ribosomal protein 5A	5e-104	80.66	C1N2W4	Micromonas pusilla	MICPUCDRAFT_48485			7	GO:0008152[metabolic process],GO:0009058[biosynthetic process],GO:0044237[cellular metabolic process],GO:0006996[organelle organization],GO:0009725[response to hormone],GO:0010033[response to organic substance],GO:0019538[protein metabolic process]	16	GO:0005623[cell],GO:0016020[membrane],GO:0030054[cell junction],GO:0005622[intracellular],GO:0005886[plasma membrane],GO:0005911[cell-cell junction],GO:0030529[ribonucleoprotein complex],GO:0031090[organelle membrane],GO:0043229[intracellular organelle],GO:0071944[cell periphery],GO:0005618[cell wall],GO:0005737[cytoplasm],GO:0005774[vacuolar membrane],GO:0005840[ribosome],GO:0009506[plasmodesma]…	3	GO:0005198[structural molecule activity],GO:0003735[structural constituent of ribosome],GO:0003676[nucleic acid binding]	1	cre03010[Genetic Information Processing|Translation|Ribosome]
Noceanica1SL000705t0001	1360.2	1880.25	840.145	0.446827	-1.16221	1.10112e-10	3.6981e-09	978	815	727	1902	2003	1736	0	79.79	gb|EWM25744.1	eukaryotic translation initiation factor 2 subunit alpha	Nannochloropsis gaditana	7e-84	54.21	Vocar20013279m	V.carteri	AT2G40290		Eukaryotic translation initiation factor 2 subunit 1	3e-84	54.21	D8TXZ1	Volvox carteri	eif2Ab	371	IPR003029[S1 domain];IPR011488[Translation initiation factor 2, alpha subunit];IPR012340[Nucleic acid-binding, OB-fold];IPR022967[RNA-binding domain, S1];IPR024054[Translation initiation factor 2, alpha subunit, middle domain];IPR024055[Translation initiation factor 2, alpha subunit, C-terminal]	4	GO:0008152[metabolic process],GO:0009058[biosynthetic process],GO:0044237[cellular metabolic process],GO:0006413[translational initiation]	10	GO:0005623[cell],GO:0005622[intracellular],GO:0030529[ribonucleoprotein complex],GO:0043229[intracellular organelle],GO:0043234[protein complex],GO:0005737[cytoplasm],GO:0005840[ribosome],GO:0005850[eukaryotic translation initiation factor 2 complex],GO:0005851[eukaryotic translation initiation factor 2B complex],GO:0043614[multi-eIF complex]	2	GO:0003676[nucleic acid binding],GO:0043021[ribonucleoprotein complex binding]	2	cre03013[Genetic Information Processing|Translation|RNA transport],cre04141[Genetic Information Processing|Folding, sorting and degradation|Protein processing in endoplasmic reticulum]
Noceanica1SL000073t0002	3224.8	4470.4	1979.2	0.442734	-1.17549	7.02342e-11	2.45174e-09	1982	2017	1939	4557	4609	4244	4e-17	66.67	gb|EWM24883.1	hypothetical protein Naga_100265g9	Nannochloropsis gaditana
Noceanica1SL017116t0001	1043.68	1447.53	639.828	0.442013	-1.17784	8.78089e-11	3.00879e-09	681	617	621	1482	1448	1413	5e-127	92.49	gb|EWM30220.1	60s ribosomal protein l13a	Nannochloropsis gaditana	5e-75	58.08	Pp1s75_223V6.1	P.patens	AT5G48760		Ribosomal protein L13 family protein	2e-75	58.08	A9SGB5	Physcomitrella patens subsp. patens	PHYPADRAFT_184654	275	IPR005755[Ribosomal protein L13, eukaryotic/archaeal];IPR005822[Ribosomal protein L13]	4	GO:0008152[metabolic process],GO:0009058[biosynthetic process],GO:0044237[cellular metabolic process],GO:0019538[protein metabolic process]	6	GO:0005623[cell],GO:0005622[intracellular],GO:0030529[ribonucleoprotein complex],GO:0043229[intracellular organelle],GO:0005737[cytoplasm],GO:0005840[ribosome]	2	GO:0005198[structural molecule activity],GO:0003735[structural constituent of ribosome]	1	cre03010[Genetic Information Processing|Translation|Ribosome]
Noceanica1SL000747t0006	21101	29284	12917.9	0.441124	-1.18074	7.78873e-11	2.70873e-09	12169	13795	12790	27096	29220	31536	3e-11	34.53	gb|ACF06186.1	heat shock protein 20	Fucus serratus	3e-11	32.35	Aquca_017_00112.1	A.coerulea	AT4G10250	ATHSP22.0	HSP20-like chaperones superfamily protein	7e-11	28.95	P19244	Pisum sativum	HSP22.7	275	IPR002068[Alpha crystallin/Hsp20 domain];IPR008978[HSP20-like chaperone]							1	cre04141[Genetic Information Processing|Folding, sorting and degradation|Protein processing in endoplasmic reticulum]
Noceanica1SL000394t0001	3201.92	4446.71	1957.13	0.440131	-1.184	5.15417e-11	1.8585e-09	2002	1904	1965	4589	4616	4135	2e-93	51.9	gb|EWM22739.1	hypothetical protein Naga_100209g9	Nannochloropsis gaditana
Noceanica1SL013783t0001	951.25	1321.13	581.365	0.44005	-1.18426	8.47594e-11	2.92585e-09	578	590	576	1412	1308	1243	1e-168	62.76	gb|EWM24287.1	rmd5 like protein	Nannochloropsis gaditana	3e-59	33.87	MDP0000902292	M.domestica	AT4G37880		LisH/CRA/RING-U-box domains-containing protein	3e-59	36.51	C4IZE2	Zea mays	-	489	IPR006594[LIS1 homology motif];IPR013083[Zinc finger, RING/FYVE/PHD-type];IPR013144[CRA domain];IPR024964[CTLH/CRA C-terminal to LisH motif domain];IPR027370[RING-type zinc-finger, LisH dimerisation motif]
Noceanica1SL000156t0010	7031.84	9788.71	4274.96	0.436724	-1.19521	2.9245e-11	1.10372e-09	4489	4036	4300	9983	9897	9486	3e-91	75.14	gb|EWM24530.1	Regulatory factor, effector, bacterial	Nannochloropsis gaditana	2e-27	40.57	Pp1s540_8V6.1	P.patens	AT1G17100		SOUL heme-binding family protein	1e-27	40.57	A9U4V5	Physcomitrella patens subsp. patens	PHYPADRAFT_173681	489	IPR011043[Galactose oxidase/kelch, beta-propeller];IPR015915[Kelch-type beta propeller]	6	GO:0065007[biological regulation],GO:0006810[transport],GO:0006996[organelle organization],GO:0008219[cell death],GO:0042391[regulation of membrane potential],GO:0061024[membrane organization]	7	GO:0005576[extracellular region],GO:0005623[cell],GO:0005622[intracellular],GO:0031982[vesicle],GO:0043229[intracellular organelle],GO:0005737[cytoplasm],GO:0043231[intracellular membrane-bounded organelle]	0
Noceanica1SL002263t0002	836.658	1166.2	507.117	0.434846	-1.20142	4.4834e-11	1.62926e-09	539	500	483	1229	1155	1115	1e-164	60.4	gb|EWM29929.1	fatty-acid- ligase fadd9	Nannochloropsis gaditana	3e-71	41.3	45744	C.subellipsoidea	AT5G27600	ATLACS7,LACS7	long-chain acyl-CoA synthetase 7	3e-31	37.56	B9TE03	Ricinus communis	RCOM_1879760	499	IPR010080[Thioester reductase-like domain];IPR013120[Male sterility, NAD-binding];IPR016040[NAD(P)-binding domain]	0		5	GO:0005623[cell],GO:0016020[membrane],GO:0005622[intracellular],GO:0005886[plasma membrane],GO:0005737[cytoplasm]	0
Noceanica1SL015115t0001	866.45	1208.62	524.285	0.43379	-1.20493	3.64344e-11	1.34771e-09	552	488	533	1214	1279	1132	2e-123	76.13	gb|XP_005855880.1	pseudouridine synthase 1-like protein, partial	Nannochloropsis gaditana CCMP526	7e-39	39.37	18384	C.subellipsoidea	AT5G14460		Pseudouridine synthase family protein	1e-32	34.85	B9PDQ4	Populus trichocarpa	POPTRDRAFT_795537	362	IPR002501[Pseudouridine synthase II, N-terminal];IPR014780[tRNA pseudouridine synthase II, TruB];IPR020103[Pseudouridine synthase, catalytic domain]	5	GO:0008152[metabolic process],GO:0006807[nitrogen compound metabolic process],GO:0044237[cellular metabolic process],GO:0006139[nucleobase-containing compound metabolic process],GO:0034641[cellular nitrogen compound metabolic process]	0		3	GO:0003824[catalytic activity],GO:0016853[isomerase activity],GO:0016866[intramolecular transferase activity]
Noceanica1SL001682t0001	1025.44	1431.54	619.348	0.432645	-1.20874	2.90366e-11	1.09808e-09	659	583	616	1600	1497	1198	2e-24	47.33	gb|EWM27638.1	hypothetical protein Naga_100059g28	Nannochloropsis gaditana
Noceanica1SL015121t0002	1114.97	1558.89	671.058	0.430472	-1.21601	2.19844e-11	8.50397e-10	686	634	694	1578	1611	1488	9e-108	66.8	gb|CBN78186.1	conserved unknown protein	Ectocarpus siliculosus	1e-101	64.14	103994	S.moellendorffii	AT2G01250		Ribosomal protein L30/L7 family protein	5e-102	64.14	D8RWP2	Selaginella moellendorffii	SELMODRAFT_103994			0		5	GO:0005623[cell],GO:0005622[intracellular],GO:0030529[ribonucleoprotein complex],GO:0043229[intracellular organelle],GO:0005840[ribosome]	0		1	cre03010[Genetic Information Processing|Translation|Ribosome]
Noceanica1SL003012t0001	2679.17	3748.49	1609.85	0.429466	-1.21939	1.01506e-11	4.13265e-10	1681	1610	1539	3868	3963	3414
Noceanica1SL003083t0001	2171.76	3041.77	1301.75	0.427958	-1.22446	1.22908e-11	4.94983e-10	1353	1283	1269	3199	3167	2759	4e-36	59.49	gb|EWM29769.1	hypothetical protein Naga_100022g20	Nannochloropsis gaditana
Noceanica1SL016191t0001	2882.47	4037.35	1727.6	0.427905	-1.22464	1.17959e-11	4.76083e-10	1719	1769	1694	4164	4339	3609
Noceanica1SL002943t0003	15452.5	21648.5	9256.37	0.427575	-1.22575	9.04333e-12	3.69803e-10	9628	8877	9264	22466	22432	20048	1e-50	42.16	gb|EWM28401.1	hypothetical protein Naga_100206g4	Nannochloropsis gaditana
Noceanica1SL002446t0001	1553.18	2177.35	929.018	0.426674	-1.22879	9.44551e-12	3.85402e-10	1060	870	858	2170	2260	2101	3e-28	68.97	gb|EWM27913.1	hypothetical protein Naga_100267g3	Nannochloropsis gaditana
Noceanica1SL006573t0005	772.722	1084.65	460.793	0.424831	-1.23504	1.31534e-11	5.26305e-10	494	436	452	1068	1174	1012	0	98.13	gb|ACV21066.1	fatty acid elongase	Nannochloropsis oculata	6e-17	32.24	Medtr7g113780.1	M.truncatula	AT3G06470		GNS1/SUR4 membrane protein family	3e-17	32.24	Q2HTN1	Medicago truncatula	MTR_7g113780	436	IPR002076[ELO family];IPR030457[ELO family, conserved site]	9	GO:0000003[reproduction],GO:0008152[metabolic process],GO:0009058[biosynthetic process],GO:0019953[sexual reproduction],GO:0044237[cellular metabolic process],GO:0006629[lipid metabolic process],GO:0007276[gamete generation],GO:0044255[cellular lipid metabolic process],GO:0044281[small molecule metabolic process]	12	GO:0005623[cell],GO:0016020[membrane],GO:0005622[intracellular],GO:0005789[endoplasmic reticulum membrane],GO:0012505[endomembrane system],GO:0031090[organelle membrane],GO:0031224[intrinsic component of membrane],GO:0043229[intracellular organelle],GO:0005737[cytoplasm],GO:0016021[integral component of membrane],GO:0043231[intracellular membrane-bounded organelle],GO:0098588[bounding membrane of…	3	GO:0003824[catalytic activity],GO:0016740[transferase activity],GO:0016746[transferase activity, transferring acyl groups]
Noceanica1SL000283t0001	8120.19	11406.5	4833.92	0.423788	-1.23859	5.83722e-12	2.44611e-10	4983	4759	4760	11968	11903	10348	1e-80	57.42	gb|EWM28516.1	HPP family protein	Nannochloropsis gaditana	3e-17	36.79	g12854.t1	C.reinhardtii				1e-16	38.65	E1Z840	Chlorella variabilis	CHLNCDRAFT_142243	373	IPR007065[HPP]	0		3	GO:0016020[membrane],GO:0031224[intrinsic component of membrane],GO:0016021[integral component of membrane]	0
Noceanica1SL001242t0003	3462.02	4865.02	2059.02	0.423229	-1.24049	6.92834e-12	2.86464e-10	2043	1937	2197	5293	4790	4512	0	89.56	gb|EWM27862.1	hypothetical protein Naga_100282g1	Nannochloropsis gaditana	1e-54	32.65	orange1.1g010010m	C.sinensis	AT3G52850	ATELP,ATELP1,ATVSR1,BP-80,BP80,BP80-1;1,BP80B,GFS1,VSR1,VSR1;1	vacuolar sorting receptor homolog 1	1e-52	33.85	Q8L7E3	Arabidopsis thaliana	VSR7	529	IPR003137[PA domain]	2	GO:0006810[transport],GO:0008104[protein localization]	20	GO:0005623[cell],GO:0016020[membrane],GO:0005622[intracellular],GO:0005886[plasma membrane],GO:0012505[endomembrane system],GO:0031090[organelle membrane],GO:0031224[intrinsic component of membrane],GO:0031982[vesicle],GO:0043229[intracellular organelle],GO:0043234[protein complex],GO:0071944[cell periphery],GO:0005737[cytoplasm],GO:0010008[endosome membrane],GO:0012506[vesicle membrane],GO:00160…	0
Noceanica1SL005162t0001	17120.2	24069.8	10170.7	0.422549	-1.24281	5.10489e-12	2.17349e-10	10156	11046	9310	25784	24423	22002	0	80.78	gb|EWM25716.1	aldehyde dehydrogenase	Nannochloropsis gaditana	0	56.21	ppa004461m	P.persica	AT1G54100	ALDH7B4	aldehyde dehydrogenase 7B4	0	55.62	E4MXX4	Thellungiella halophila	-	564	IPR015590[Aldehyde dehydrogenase domain];IPR016161[Aldehyde/histidinol dehydrogenase];IPR016162[Aldehyde dehydrogenase N-terminal domain];IPR016163[Aldehyde dehydrogenase, C-terminal]	0		0		3	GO:0003824[catalytic activity],GO:0016491[oxidoreductase activity],GO:0016903[oxidoreductase activity, acting on the aldehyde or oxo group of donors]	15	cre00310[Metabolism|Amino acid metabolism|Lysine degradation],cre00380[Metabolism|Amino acid metabolism|Tryptophan metabolism],cre00330[Metabolism|Amino acid metabolism|Arginine and proline metabolism],cre00280[Metabolism|Amino acid metabolism|Valine, leucine and isoleucine degradation],cre00340[Metabolism|Amino acid metabolism|Histidine metabolism],cre00410[Metabolism|Metabolism of other amino a…
Noceanica1SL010366t0001	2579.98	3628.03	1531.93	0.422249	-1.24383	5.80467e-12	2.43796e-10	1602	1537	1456	3845	3705	3334	2e-128	79.38	gb|EWM27957.1	50s ribosomal protein l3-2	Nannochloropsis gaditana	2e-56	50	cassava4.1_012121m	M.esculenta	AT3G17465	RPL3P	ribosomal protein L3 plastid	4e-57	58.62	E1ZGM1	Chlorella variabilis	CHLNCDRAFT_48876	415	IPR000597[Ribosomal protein L3];IPR009000[Translation protein, beta-barrel domain];IPR019926[Ribosomal protein L3, conserved site];IPR019927[Ribosomal protein L3, bacterial/organelle-type]	5	GO:0008152[metabolic process],GO:0009058[biosynthetic process],GO:0044237[cellular metabolic process],GO:0006996[organelle organization],GO:0019538[protein metabolic process]	0		2	GO:0005198[structural molecule activity],GO:0003735[structural constituent of ribosome]	1	cre03010[Genetic Information Processing|Translation|Ribosome]
Noceanica1SL008323t0001	1307.68	1839.15	776.204	0.422045	-1.24453	8.50447e-12	3.48533e-10	715	808	806	1881	1876	1760	4e-93	63.91	gb|EWM20951.1	hypothetical protein Naga_100455g1	Nannochloropsis gaditana	1e-17	34.48	437388	S.moellendorffii	AT5G18400		Cytokine-induced anti-apoptosis inhibitor 1, Fe-S biogenesis	6e-18	34.48	D8QQJ4	Selaginella moellendorffii	SELMODRAFT_437388	358	IPR007785[Anamorsin]	5	GO:0008152[metabolic process],GO:0065007[biological regulation],GO:0009058[biosynthetic process],GO:0008219[cell death],GO:0016226[iron-sulfur cluster assembly]	5	GO:0005623[cell],GO:0005622[intracellular],GO:0043229[intracellular organelle],GO:0005737[cytoplasm],GO:0005758[mitochondrial intermembrane space]	3	GO:0009055[electron carrier activity],GO:0005515[protein binding],GO:0051536[iron-sulfur cluster binding]
Noceanica1SL000634t0001	3427.39	4822.44	2032.34	0.421434	-1.24662	4.98857e-12	2.12884e-10	1969	2055	2073	5033	4870	4564
Noceanica1SL000074t0003	16431.6	23149.6	9713.46	0.419595	-1.25293	3.21374e-12	1.42369e-10	9947	9889	9304	23796	24127	21525	5e-94	85.53	gb|EWM26270.1	hypothetical protein Naga_100145g6	Nannochloropsis gaditana
Noceanica1SL006127t0002	885.8	1249.06	522.539	0.418345	-1.25723	5.56801e-12	2.34917e-10	533	526	509	1245	1336	1165	8e-86	82.38	gb|EWM20740.1	channel hemolysin iii family protein	Nannochloropsis gaditana													356	IPR004254[AdipoR/Haemolysin-III-related]
Noceanica1SL001140t0001	1728.64	2439.77	1017.51	0.417051	-1.26171	3.80205e-12	1.66449e-10	982	990	1080	2595	2487	2237	3e-130	87.45	gb|EWM24235.1	urease accessory protein ureg	Nannochloropsis gaditana	2e-95	68.14	mrna30580.1-v1.0-hybrid	F.vesca	AT2G34470	PSKF109,UREG	urease accessory protein G	4e-95	67.25	D8S191	Selaginella moellendorffii	SELMODRAFT_417065	444	IPR003495[CobW/HypB/UreG, nucleotide-binding domain];IPR004400[Urease accessory protein UreG];IPR027417[P-loop containing nucleoside triphosphate hydrolase]	5	GO:0008152[metabolic process],GO:0006807[nitrogen compound metabolic process],GO:0044237[cellular metabolic process],GO:0034641[cellular nitrogen compound metabolic process],GO:0044281[small molecule metabolic process]	0		3	GO:0003824[catalytic activity],GO:0016787[hydrolase activity],GO:0016810[hydrolase activity, acting on carbon-nitrogen (but not peptide) bonds]
Noceanica1SL016461t0002	933.468	1318.3	548.633	0.416166	-1.26477	3.57341e-12	1.57552e-10	594	526	526	1353	1449	1153
Noceanica1SL007716t0001	2241.42	3166.25	1316.59	0.415819	-1.26597	2.3922e-12	1.07251e-10	1396	1304	1250	3189	3225	3085	7e-50	92.31	gb|EWM30153.1	50s ribosomal protein l28	Nannochloropsis gaditana	2e-14	51.28	Aquca_034_00296.1	A.coerulea	AT2G33450		Ribosomal L28 family	6e-15	48.19	A9P1F4	Picea sitchensis	-	156	IPR026569[Ribosomal protein L28/L24]	8	GO:0008152[metabolic process],GO:0009058[biosynthetic process],GO:0044237[cellular metabolic process],GO:0006081[cellular aldehyde metabolic process],GO:0006629[lipid metabolic process],GO:0019538[protein metabolic process],GO:0044255[cellular lipid metabolic process],GO:0044281[small molecule metabolic process]	8	GO:0005623[cell],GO:0016020[membrane],GO:0005622[intracellular],GO:0030529[ribonucleoprotein complex],GO:0043229[intracellular organelle],GO:0005737[cytoplasm],GO:0005840[ribosome],GO:0043231[intracellular membrane-bounded organelle]	3	GO:0005198[structural molecule activity],GO:0003735[structural constituent of ribosome],GO:0003676[nucleic acid binding]
Noceanica1SL004898t0002	919.771	1299.56	539.98	0.415509	-1.26705	4.54758e-12	1.94959e-10	475	556	589	1246	1412	1241	3e-113	71.37	gb|EWM29521.1	Proteasome, subunit alpha/beta	Nannochloropsis gaditana	2e-33	34.38	Aquca_014_00258.1	A.coerulea	AT1G21720	PBC1	proteasome beta subunit C1	5e-33	34.53	F2CVZ3	Hordeum vulgare var. distichum	-	304	IPR001353[Proteasome, subunit alpha/beta];IPR029055[Nucleophile aminohydrolases, N-terminal]	3	GO:0008152[metabolic process],GO:0044237[cellular metabolic process],GO:0019538[protein metabolic process]	5	GO:0005623[cell],GO:0005622[intracellular],GO:0043234[protein complex],GO:0005737[cytoplasm],GO:0005839[proteasome core complex]	3	GO:0003824[catalytic activity],GO:0016787[hydrolase activity],GO:0008233[peptidase activity]	1	cre03050[Genetic Information Processing|Folding, sorting and degradation|Proteasome]
Noceanica1SL002678t0003	1751.09	2474.48	1027.71	0.415323	-1.26769	3.04178e-12	1.3572e-10	982	1087	1014	2613	2507	2304	0	84.24	gb|EWM28680.1	phenylalanyl-trna synthetase	Nannochloropsis gaditana	2e-121	62.01	GSVIVT01010923001	V.vinifera	AT3G58140		phenylalanyl-tRNA synthetase class IIc family protein	8e-122	62.01	D7UBM0	Vitis vinifera	VIT_11s0103g00120	399	IPR002319[Phenylalanyl-tRNA synthetase];IPR005121[Phenylalanine-tRNA ligase, beta subunit, ferrodoxin-fold anticodon-binding];IPR006195[Aminoacyl-tRNA synthetase, class II]	9	GO:0008152[metabolic process],GO:0006807[nitrogen compound metabolic process],GO:0009058[biosynthetic process],GO:0044237[cellular metabolic process],GO:0006139[nucleobase-containing compound metabolic process],GO:0006520[cellular amino acid metabolic process],GO:0019538[protein metabolic process],GO:0034641[cellular nitrogen compound metabolic process],GO:0044281[small molecule metabolic process]	5	GO:0005623[cell],GO:0005622[intracellular],GO:0043229[intracellular organelle],GO:0005737[cytoplasm],GO:0043231[intracellular membrane-bounded organelle]	2	GO:0003824[catalytic activity],GO:0016874[ligase activity]	1	cre00970[Genetic Information Processing|Translation|Aminoacyl-tRNA biosynthesis]
Noceanica1SL010150t0001	957.483	1356.04	558.926	0.412176	-1.27867	2.20443e-12	9.93113e-11	545	565	567	1336	1453	1279
Noceanica1SL006868t0002	894.135	1271.52	516.754	0.406408	-1.299	8.13857e-13	3.89271e-11	575	512	464	1235	1357	1222	3e-44	67.27	gb|EWM28497.1	hypothetical protein Naga_100058g26	Nannochloropsis gaditana
Noceanica1SL000430t0003	927.782	1321.64	533.927	0.40399	-1.30761	8.64702e-13	4.10424e-11	548	537	517	1407	1357	1201	0	68.66	gb|XP_005854450.1	violaxanthin de-epoxidase-related protein	Nannochloropsis gaditana CCMP526	3e-104	45.28	cassava4.1_034146m	M.esculenta	AT2G21860		violaxanthin de-epoxidase-related	2e-100	42.86	Q8LAH9	Arabidopsis thaliana	-			4	GO:0008152[metabolic process],GO:0009058[biosynthetic process],GO:0006629[lipid metabolic process],GO:0044281[small molecule metabolic process]	5	GO:0005623[cell],GO:0005622[intracellular],GO:0043229[intracellular organelle],GO:0005737[cytoplasm],GO:0043231[intracellular membrane-bounded organelle]	0
Noceanica1SL010176t0001	1043.84	1488.42	599.26	0.402614	-1.31253	7.08221e-13	3.43155e-11	597	606	595	1571	1453	1441	6e-155	69.34	gb|EWM22331.1	Amino acid transporter, transmembrane	Nannochloropsis gaditana													576	IPR013057[Amino acid transporter, transmembrane domain]
Noceanica1SL011148t0002	1769.94	2525.51	1014.36	0.401647	-1.316	3.94124e-13	2.03697e-11	1060	983	1001	2624	2621	2332	3e-124	75	gb|EWM21591.1	dna repair protein xrcc3	Nannochloropsis gaditana	2e-22	31.69	Potri.018G093100.1	P.trichocarpa	AT5G57450	ATXRCC3,XRCC3	homolog of X-ray repair cross complementing 3 (XRCC3)	1e-22	34.39	B9ILZ7	Populus trichocarpa	POPTRDRAFT_779439	386	IPR013632[DNA recombination and repair protein Rad51, C-terminal];IPR020588[DNA recombination and repair protein RecA-like, ATP-binding domain];IPR027417[P-loop containing nucleoside triphosphate hydrolase]	18	GO:0000003[reproduction],GO:0008152[metabolic process],GO:0065007[biological regulation],GO:0006807[nitrogen compound metabolic process],GO:0006950[response to stress],GO:0009058[biosynthetic process],GO:0044237[cellular metabolic process],GO:0051716[cellular response to stimulus],GO:0006139[nucleobase-containing compound metabolic process],GO:0006281[DNA repair],GO:0006996[organelle organization…	5	GO:0005623[cell],GO:0005622[intracellular],GO:0043229[intracellular organelle],GO:0005737[cytoplasm],GO:0043231[intracellular membrane-bounded organelle]	7	GO:0003824[catalytic activity],GO:0005515[protein binding],GO:0016787[hydrolase activity],GO:0036094[small molecule binding],GO:0000166[nucleotide binding],GO:0003676[nucleic acid binding],GO:0016817[hydrolase activity, acting on acid anhydrides]
Noceanica1SL000575t0001	1610.54	2303.15	917.933	0.398556	-1.32715	2.82906e-13	1.49538e-11	959	901	894	2404	2224	2281	1e-93	68.18	gb|EWM22563.1	major facilitator superfamily mfs_1	Nannochloropsis gaditana	2e-38	40.29	15669	M.pusilla	AT5G10190		Major facilitator superfamily protein	7e-39	40.29	C1MN41	Micromonas pusilla	MICPUCDRAFT_15669	321	IPR011701[Major facilitator superfamily];IPR020846[Major facilitator superfamily domain]	1	GO:0006810[transport]	0		1	GO:0005215[transporter activity]
Noceanica1SL017870t0001	869.071	1246.42	491.725	0.394511	-1.34186	1.90167e-13	1.05619e-11	515	525	435	1186	1426	1127
Noceanica1SL001801t0004	1143.01	1640.14	645.89	0.393803	-1.34446	2.02925e-13	1.11705e-11	611	625	701	1752	1661	1508	4e-23	47.75	gb|EWM20226.1	hypothetical protein Naga_100681g5	Nannochloropsis gaditana
Noceanica1SL007019t0001	899.354	1292.19	506.522	0.391989	-1.35112	1.54334e-13	8.72807e-12	530	476	514	1374	1346	1156	0	78.25	gb|EWM28591.1	aarF domain-containing protein kinase	Nannochloropsis gaditana	4e-151	52.06	Pp1s28_391V6.1	P.patens	AT5G05200		Protein kinase superfamily protein	2e-152	52.28	A9RU69	Physcomitrella patens subsp. patens	PHYPADRAFT_119475	629	IPR004147[UbiB domain];IPR011009[Protein kinase-like domain]	8	GO:0008152[metabolic process],GO:0065007[biological regulation],GO:0006807[nitrogen compound metabolic process],GO:0009058[biosynthetic process],GO:0044237[cellular metabolic process],GO:0005975[carbohydrate metabolic process],GO:0015996[chlorophyll catabolic process],GO:0044262[cellular carbohydrate metabolic process]	7	GO:0005623[cell],GO:0016020[membrane],GO:0005622[intracellular],GO:0005886[plasma membrane],GO:0043229[intracellular organelle],GO:0005737[cytoplasm],GO:0043231[intracellular membrane-bounded organelle]	5	GO:0003824[catalytic activity],GO:0016740[transferase activity],GO:0036094[small molecule binding],GO:0000166[nucleotide binding],GO:0016772[transferase activity, transferring phosphorus-containing groups]
Noceanica1SL011499t0002	8268.48	11889	4647.92	0.390942	-1.35497	5.52026e-14	3.27102e-12	4889	4507	4548	11950	13062	10656	3e-44	70.37	gb|EWM26967.1	tryptophan-rich sensory-like protein	Nannochloropsis gaditana								2e-28	50	C1E6Y7	Micromonas sp. (strain RCC299 / NOUM17)	MICPUN_50373
Noceanica1SL010177t0001	1023.92	1474.13	573.696	0.389175	-1.36151	9.02313e-14	5.27938e-12	618	582	521	1632	1482	1309	0	75.82	gb|EWM22391.1	hypothetical protein Naga_100067g3	Nannochloropsis gaditana	1e-59	33.15	Thhalv10013253m	T.halophila	AT5G03900		Iron-sulphur cluster biosynthesis family protein	4e-60	33.15	E4MY72	Thellungiella halophila	-			0		9	GO:0005623[cell],GO:0016020[membrane],GO:0005622[intracellular],GO:0031090[organelle membrane],GO:0031224[intrinsic component of membrane],GO:0043229[intracellular organelle],GO:0005737[cytoplasm],GO:0016021[integral component of membrane],GO:0043231[intracellular membrane-bounded organelle]	0
Noceanica1SL013921t0002	3097.38	4459.61	1735.16	0.389083	-1.36185	4.89678e-14	2.92018e-12	1903	1611	1691	4659	4528	4191	2e-105	81.91	gb|EWM25374.1	hypothetical protein Naga_100005g73	Nannochloropsis gaditana
Noceanica1SL004796t0002	771.851	1115.88	427.825	0.383398	-1.38308	4.62861e-14	2.76913e-12	443	400	441	1103	1175	1069	1e-173	86.74	gb|EWM27107.1	diphthine synthase	Nannochloropsis gaditana	9e-103	60.9	Vocar20013005m	V.carteri	AT4G31790		Tetrapyrrole (Corrin/Porphyrin) Methylases	8e-104	58.67	E1ZPY7	Chlorella variabilis	CHLNCDRAFT_54649	328	IPR000878[Tetrapyrrole methylase];IPR004551[Diphthine synthase];IPR014776[Tetrapyrrole methylase, subdomain 2];IPR014777[Tetrapyrrole methylase, subdomain 1]	4	GO:0008152[metabolic process],GO:0009058[biosynthetic process],GO:0044237[cellular metabolic process],GO:0019538[protein metabolic process]	0		2	GO:0003824[catalytic activity],GO:0016740[transferase activity]
Noceanica1SL008791t0004	1226.92	1774.36	679.486	0.382948	-1.38478	3.23564e-14	2.00674e-12	698	641	699	1934	1748	1642
Noceanica1SL010095t0001	10617.2	15355	5879.38	0.382897	-1.38497	1.59743e-14	1.05396e-12	6142	6029	5468	15896	16707	13462
Noceanica1SL016230t0001	857.203	1240.42	473.982	0.382113	-1.38793	3.42177e-14	2.10117e-12	487	526	409	1315	1370	1036
Noceanica1SL005675t0002	2712.65	3928.11	1497.2	0.38115	-1.39157	1.94281e-14	1.25514e-12	1377	1682	1433	4124	4207	3453
Noceanica1SL003284t0012	12861.4	18630.1	7092.7	0.380711	-1.39323	1.19661e-14	8.03757e-13	7199	7065	7014	19057	19919	16914
Noceanica1SL002573t0001	784.137	1136.34	431.932	0.380107	-1.39552	3.11666e-14	1.94592e-12	446	445	405	1237	1094	1078	3e-44	70	gb|EWM27596.1	ring u-box domain-containing protein	Nannochloropsis gaditana	7e-11	49.28	evm.model.supercontig_33.200	C.papaya	AT1G68070		Zinc finger, C3HC4 type (RING finger) family protein						425	IPR001841[Zinc finger, RING-type];IPR013083[Zinc finger, RING/FYVE/PHD-type]	0		4	GO:0005623[cell],GO:0005622[intracellular],GO:0043229[intracellular organelle],GO:0043231[intracellular membrane-bounded organelle]	0
Noceanica1SL010365t0004	2383	3456.54	1309.46	0.378835	-1.40036	1.30361e-14	8.66249e-13	1314	1285	1329	3599	3537	3234	2e-63	85.34	gb|EWM26763.1	enoyl- hydratase isomerase	Nannochloropsis gaditana	3e-19	29.55	PGSC0003DMP400002199	S.tuberosum	AT4G16210	E-COAH-2,ECHIA	enoyl-CoA hydratase/isomerase A	2e-45	41.86	B9P5D4	Populus trichocarpa	POPTRDRAFT_588255	410	IPR001753[Crotonase superfamily];IPR029045[ClpP/crotonase-like domain]	5	GO:0008152[metabolic process],GO:0044237[cellular metabolic process],GO:0006629[lipid metabolic process],GO:0044255[cellular lipid metabolic process],GO:0044281[small molecule metabolic process]	0		2	GO:0003824[catalytic activity],GO:0016829[lyase activity]	3	cre00130[Metabolism|Metabolism of cofactors and vitamins|Ubiquinone and other terpenoid-quinone biosynthesis],cre01100[Metabolism|Biosynthesis of other secondary metabolites|Metabolic pathways],cre01110[Metabolism|Biosynthesis of other secondary metabolites|Biosynthesis of secondary metabolites]
Noceanica1SL000864t0001	3078.35	4466.08	1690.62	0.378547	-1.40146	1.05007e-14	7.13052e-13	1760	1645	1667	4798	4675	3925	0	67.92	gb|EWM24959.1	tpr repeat-containing thioredoxin ttl1	Nannochloropsis gaditana
Noceanica1SL000434t0001	2101.01	3048.65	1153.37	0.378322	-1.40231	1.25995e-14	8.40239e-13	1173	1141	1146	3258	3000	2887	1e-79	81.61	gb|EWM24565.1	hypothetical protein Naga_100140g9	Nannochloropsis gaditana	2e-50	36.83	Bradi3g01270.1	B.distachyon	AT1G08090	ACH1,ATNRT2.1,ATNRT2:1,LIN1,NRT2,NRT2.1,NRT2:1,NRT2;1AT	nitrate transporter 2:1	1e-51	38.1	Q9ATG9	Triticum aestivum	-	357	IPR020846[Major facilitator superfamily domain]	1	GO:0006810[transport]	0		1	GO:0005515[protein binding]	1	cre00910[Metabolism|Energy metabolism|Nitrogen metabolism]
Noceanica1SL005296t0001	741.16	1076.45	405.875	0.377051	-1.40717	1.70727e-14	1.11458e-12	444	388	386	1113	1150	967	0	68.4	gb|EWM23390.1	peptidase	Nannochloropsis gaditana	2e-61	32.98	81605	M.pusilla				1e-61	32.98	C1E7F2	Micromonas sp. (strain RCC299 / NOUM17)	MICPUN_81605	524	IPR005322[Peptidase C69, dipeptidase A]	2	GO:0006810[transport],GO:0032940[secretion by cell]	1	GO:0005623[cell]	0
Noceanica1SL006062t0001	773.415	1123.71	423.114	0.376532	-1.40916	2.0313e-14	1.30776e-12	412	453	405	1236	1077	1058
Noceanica1SL009849t0001	6619.31	9650.48	3588.13	0.371808	-1.42737	2.24198e-15	1.62946e-13	4385	2576	3803	10141	9987	8824	5e-24	67.59	gb|AID23548.1	cell wall-associated hydrolase, partial	Phaeodactylum tricornutum	2e-30	37.3	Medtr4g006070.1	M.truncatula				7e-31	37.3	G7JVL6	Medicago truncatula	MTR_4g006070
Noceanica1SL001092t0001	756.944	1104.62	409.272	0.37051	-1.43242	6.83782e-15	4.76496e-13	406	417	405	1118	1198	999	2e-180	69.89	gb|EWM24730.1	asparagine synthase	Nannochloropsis gaditana	1e-62	39.78	Cre10.g425300.t1.3	C.reinhardtii	AT3G47340	ASN1,AT-ASN1,DIN6	glutamine-dependent asparagine synthase 1	5e-63	39.78	A8IC72	Chlamydomonas reinhardtii	CHLREDRAFT_186302	411	IPR001962[Asparagine synthase];IPR014729[Rossmann-like alpha/beta/alpha sandwich fold]
Noceanica1SL011918t0001	764.781	1116.73	412.836	0.369685	-1.43563	5.75446e-15	4.04028e-13	432	397	410	1164	1093	1094	1e-82	96.95	gb|EWM27166.1	ribosomal protein s16	Nannochloropsis gaditana	2e-58	70.45	Phvul.003G047800.1	P.vulgaris	AT2G09990		Ribosomal protein S5 domain 2-like superfamily protein	1e-58	70.99	E1ZGF3	Chlorella variabilis	CHLNCDRAFT_58028			4	GO:0008152[metabolic process],GO:0009058[biosynthetic process],GO:0044237[cellular metabolic process],GO:0019538[protein metabolic process]	5	GO:0005623[cell],GO:0005622[intracellular],GO:0030529[ribonucleoprotein complex],GO:0043229[intracellular organelle],GO:0005840[ribosome]	2	GO:0005198[structural molecule activity],GO:0003735[structural constituent of ribosome]	1	cre03010[Genetic Information Processing|Translation|Ribosome]
Noceanica1SL007227t0001	1084.87	1584.56	585.172	0.369296	-1.43715	2.949e-15	2.1185e-13	617	584	554	1548	1834	1371
Noceanica1SL005156t0002	7029.63	10285.4	3773.85	0.366912	-1.44649	1.24477e-15	9.45316e-14	3829	3799	3693	10656	10942	9258	3e-18	48.25	gb|EWM24390.1	hypothetical protein Naga_100283g5	Nannochloropsis gaditana
Noceanica1SL000068t0003	8924.39	13076.8	4772	0.364922	-1.45434	9.14623e-16	7.00308e-14	4931	4855	4529	12966	13527	12738	2e-66	67.3	gb|EWM24515.1	hypothetical protein Naga_100678g4	Nannochloropsis gaditana
Noceanica1SL006353t0001	3346.71	4913.33	1780.08	0.362296	-1.46476	6.0934e-16	4.72391e-14	1868	1746	1726	4757	5057	4927
Noceanica1SL002569t0001	3442.66	5056.3	1829.03	0.361732	-1.46701	6.05383e-16	4.72232e-14	1907	1747	1833	5140	5419	4609	3e-175	85.32	gb|EWM24986.1	Cupin, RmlC-type	Nannochloropsis gaditana	2e-101	54.18	56637	M.pusilla				9e-102	54.18	C1E0U2	Micromonas sp. (strain RCC299 / NOUM17)	MICPUN_56637	371	IPR011051[RmlC-like cupin domain];IPR014710[RmlC-like jelly roll fold]
Noceanica1SL000289t0010	3713.71	5454.9	1972.52	0.361605	-1.46752	5.87203e-16	4.60991e-14	2062	1931	1925	5582	5539	5243	1e-108	57.98	gb|EWM29762.1	atp-dependent protease la	Nannochloropsis gaditana	4e-27	36.22	MDP0000283164	M.domestica	AT4G21470	ATFMN/FHY,FMN/FHY	riboflavin kinase/FMN hydrolase	4e-19	34.54	C1FIG8	Micromonas sp. (strain RCC299 / NOUM17)	MICPUN_86059	586	IPR003111[ATP-dependent protease La (LON), substrate-binding domain];IPR015947[PUA-like domain]	6	GO:0008152[metabolic process],GO:0006807[nitrogen compound metabolic process],GO:0009058[biosynthetic process],GO:0044237[cellular metabolic process],GO:0034641[cellular nitrogen compound metabolic process],GO:0044281[small molecule metabolic process]	0		3	GO:0003824[catalytic activity],GO:0016740[transferase activity],GO:0016772[transferase activity, transferring phosphorus-containing groups]	3	cre00740[Metabolism|Metabolism of cofactors and vitamins|Riboflavin metabolism],cre01100[Metabolism|Biosynthesis of other secondary metabolites|Metabolic pathways],cre01110[Metabolism|Biosynthesis of other secondary metabolites|Biosynthesis of secondary metabolites]
Noceanica1SL007004t0001	12419.6	18276	6563.13	0.359111	-1.4775	2.97336e-16	2.45877e-14	6879	6503	6308	19532	19175	16121	2e-28	39.29	gb|EWM27555.1	hypothetical protein Naga_100015g41	Nannochloropsis gaditana
Noceanica1SL005772t0001	1176.01	1733.48	618.546	0.356823	-1.48672	4.06499e-16	3.27732e-14	669	613	574	1804	1782	1614	4e-67	65.62	gb|EWM29394.1	C2 membrane targeting protein	Nannochloropsis gaditana													377	IPR000008[C2 domain]
Noceanica1SL006271t0001	1806.27	2663.1	949.436	0.356516	-1.48796	3.16584e-16	2.59488e-14	1014	927	907	2736	2585	2669	4e-94	65.28	gb|EWM25556.1	peptide methionine sulfoxide reductase	Nannochloropsis gaditana	1e-44	56.95	21422	C.subellipsoidea	AT1G53670	ATMSRB1,MSRB1	methionine sulfoxide reductase B 1	5e-43	52.74	A8IWQ7	Chlamydomonas reinhardtii	CHLREDRAFT_117208	278	IPR002579[Peptide methionine sulphoxide reductase MrsB];IPR011057[Mss4-like]	1	GO:0009405[pathogenesis]	0		2	GO:0003824[catalytic activity],GO:0016491[oxidoreductase activity]
Noceanica1SL005886t0002	746.271	1100.34	392.205	0.356441	-1.48827	6.06597e-16	4.72232e-14	421	374	381	1117	1126	1058	4e-80	64.41	gb|EWM28789.1	qb- vti1-family	Nannochloropsis gaditana	3e-12	26.01	146421	S.moellendorffii	AT1G26670	ATVTI12,VTI12,VTI1B	Vesicle transport v-SNARE family protein	1e-12	26.01	D8REG6	Selaginella moellendorffii	SELMODRAFT_146421									1	cre04130[Genetic Information Processing|Folding, sorting and degradation|SNARE interactions in vesicular transport]
Noceanica1SL000420t0002	5046.9	7443.12	2650.69	0.356126	-1.48954	2.06834e-16	1.74925e-14	2774	2578	2600	7634	7552	7143	4e-133	88.09	gb|EWM21824.1	superoxide dismutase	Nannochloropsis gaditana	2e-60	51.23	PGSC0003DMP400047960	S.tuberosum	AT5G51100	FSD2	Fe superoxide dismutase 2	4e-61	49.3	Q2TLN1	Dunaliella salina	-	269	IPR001189[Manganese/iron superoxide dismutase];IPR019831[Manganese/iron superoxide dismutase, N-terminal];IPR019832[Manganese/iron superoxide dismutase, C-terminal];IPR019833[Manganese/iron superoxide dismutase, binding site]	6	GO:0008152[metabolic process],GO:0006950[response to stress],GO:0044237[cellular metabolic process],GO:0051716[cellular response to stimulus],GO:0019430[removal of superoxide radicals],GO:0072593[reactive oxygen species metabolic process]	0		3	GO:0003824[catalytic activity],GO:0016209[antioxidant activity],GO:0004784[superoxide dismutase activity]	1	cre04146[Cellular Processes|Transport and catabolism|Peroxisome]
Noceanica1SL002197t0007	747.193	1103.02	391.367	0.354815	-1.49486	5.14612e-16	4.05715e-14	430	353	391	1162	1127	1020	3e-137	63.4	gb|EWM20999.1	protein of unknown function DUF1214	Nannochloropsis gaditana													381	IPR010621[Domain of unknown function DUF1214]
Noceanica1SL001890t0008	1250.33	1847.93	652.736	0.353226	-1.50134	2.11501e-16	1.78063e-14	687	650	621	1905	1951	1687	2e-28	44.58	gb|EWM19937.1	hypothetical protein Naga_102907g1	Nannochloropsis gaditana
Noceanica1SL007108t0001	800.004	1182.64	417.371	0.352916	-1.5026	3.2559e-16	2.65698e-14	448	389	415	1167	1206	1175	5e-27	54.17	gb|CBJ28305.1	conserved unknown protein	Ectocarpus siliculosus	1e-23	49.56	27303	C.subellipsoidea	AT4G31460		Ribosomal L28 family	5e-23	54.84	C6TLX9	Glycine max	-			4	GO:0008152[metabolic process],GO:0009058[biosynthetic process],GO:0044237[cellular metabolic process],GO:0019538[protein metabolic process]	8	GO:0005623[cell],GO:0005622[intracellular],GO:0030529[ribonucleoprotein complex],GO:0043229[intracellular organelle],GO:0005737[cytoplasm],GO:0005761[mitochondrial ribosome],GO:0005840[ribosome],GO:0043231[intracellular membrane-bounded organelle]	3	GO:0005198[structural molecule activity],GO:0003735[structural constituent of ribosome],GO:0003676[nucleic acid binding]
Noceanica1SL007052t0001	2487.96	3687.42	1288.5	0.349431	-1.51692	8.8148e-17	8.03962e-15	1300	1309	1257	4008	3626	3428	3e-145	75.86	gb|EWM30079.1	major facilitator superfamily mfs_1	Nannochloropsis gaditana													637	IPR001958[Tetracycline resistance protein TetA/multidrug resistance protein MdtG];IPR011701[Major facilitator superfamily];IPR020846[Major facilitator superfamily domain]	1	GO:0055085[transmembrane transport]	3	GO:0016020[membrane],GO:0031224[intrinsic component of membrane],GO:0016021[integral component of membrane]	1	GO:0005215[transporter activity]
Noceanica1SL012853t0001	2758.58	4104.32	1412.85	0.344235	-1.53853	2.76005e-17	2.6608e-15	1438	1426	1375	4210	4449	3653	5e-31	51.06	gb|EWM27325.1	Homeodomain protein	Nannochloropsis gaditana													374	IPR001841[Zinc finger, RING-type];IPR013083[Zinc finger, RING/FYVE/PHD-type]
Noceanica1SL005601t0001	2031.73	3023.85	1039.61	0.343804	-1.54034	3.28692e-17	3.10439e-15	1064	1032	1023	3303	2989	2779	1e-77	66.96	gb|EWM26679.1	hypothetical protein Naga_100001g130	Nannochloropsis gaditana
Noceanica1SL005148t0001	803.374	1199.56	407.192	0.339452	-1.55872	3.19077e-17	3.06018e-15	397	405	419	1171	1227	1201	4e-95	100	gb|EWM23897.1	40s ribosomal protein s18	Nannochloropsis gaditana	2e-67	69.74	Lus10014676	L.usitatissimum	AT1G34030		Ribosomal protein S13/S18 family	2e-67	69.54	A9P8I9	Populus trichocarpa	POPTRDRAFT_559569	223	IPR001892[Ribosomal protein S13];IPR010979[Ribosomal protein S13-like, H2TH];IPR018269[Ribosomal protein S13, conserved site];IPR027437[30s ribosomal protein S13, C-terminal]	8	GO:0008152[metabolic process],GO:0006807[nitrogen compound metabolic process],GO:0009058[biosynthetic process],GO:0032259[methylation],GO:0044237[cellular metabolic process],GO:0006139[nucleobase-containing compound metabolic process],GO:0019538[protein metabolic process],GO:0034641[cellular nitrogen compound metabolic process]	13	GO:0005623[cell],GO:0030054[cell junction],GO:0005622[intracellular],GO:0005911[cell-cell junction],GO:0012505[endomembrane system],GO:0030529[ribonucleoprotein complex],GO:0043229[intracellular organelle],GO:0071944[cell periphery],GO:0005618[cell wall],GO:0005737[cytoplasm],GO:0005840[ribosome],GO:0009506[plasmodesma],GO:0043231[intracellular membrane-bounded organelle]	3	GO:0005198[structural molecule activity],GO:0003735[structural constituent of ribosome],GO:0003676[nucleic acid binding]	1	cre03010[Genetic Information Processing|Translation|Ribosome]
Noceanica1SL005405t0001	4506.15	6728.91	2283.4	0.339342	-1.55919	8.47034e-18	8.56517e-16	2472	2389	1989	6839	7126	6222
Noceanica1SL010122t0001	672.685	1008.3	337.065	0.334289	-1.58083	1.24578e-17	1.23952e-15	353	305	353	1061	1073	891
Noceanica1SL013638t0001	1229.51	1844.7	614.334	0.333027	-1.58629	4.13216e-18	4.4441e-16	663	623	557	1778	1990	1766	3e-46	91.49	gb|EWM28195.1	ferredoxin	Nannochloropsis gaditana	5e-13	45.24	Vocar20001368m	V.carteri	AT3G16250	NDF4	NDH-dependent cyclic electron flow 1	2e-13	45.24	D8U521	Volvox carteri	VOLCADRAFT_64100	176	IPR001041[2Fe-2S ferredoxin-type iron-sulfur binding domain];IPR012675[Beta-grasp domain]
Noceanica1SL003397t0001	2718.82	4097.79	1339.85	0.326968	-1.61278	9.588e-19	1.15093e-16	1377	1326	1317	4225	4351	3717
Noceanica1SL013666t0001	1589.9	2399.03	780.764	0.32545	-1.61949	1.30004e-12	6.06231e-11	811	997	535	2536	2492	2169
Noceanica1SL007744t0002	1021.6	1542.27	500.934	0.324803	-1.62236	1.15126e-18	1.36435e-16	534	461	508	1558	1623	1446	4e-84	58.53	gb|EWM25736.1	hypothetical protein Naga_100087g21	Nannochloropsis gaditana
Noceanica1SL011270t0001	1678.47	2534.36	822.585	0.324573	-1.62338	7.89014e-19	9.59502e-17	824	808	835	2671	2618	2314	2e-60	68.45	gb|EWM27122.1	hypothetical protein Naga_100046g45	Nannochloropsis gaditana
Noceanica1SL007382t0003	1809.57	2733.47	885.676	0.324012	-1.62588	5.82246e-19	7.31977e-17	948	901	808	2760	2695	2745	5e-27	85.71	gb|EWM26759.1	Endoplasmic reticulum, stress-associated Ramp4	Nannochloropsis gaditana	2e-12	53.85	GRMZM2G110044_T02	Z.mays	AT1G27330		Ribosome associated membrane protein RAMP4	1e-12	53.85	C0HG75	Zea mays	-			0		6	GO:0005623[cell],GO:0005622[intracellular],GO:0012505[endomembrane system],GO:0043229[intracellular organelle],GO:0005737[cytoplasm],GO:0043231[intracellular membrane-bounded organelle]	0
Noceanica1SL001757t0001	1504.76	2273.65	735.871	0.323652	-1.62748	6.77848e-19	8.2974e-17	778	738	691	2531	2254	2037	2e-160	87.54	gb|EWM30581.1	phosphoribosylaminoimidazole carboxylase	Nannochloropsis gaditana	2e-93	55.9	121407	S.moellendorffii	AT2G37690		phosphoribosylaminoimidazole carboxylase, putative / AIR carboxylase, putative	1e-93	55.9	D8SNZ6	Selaginella moellendorffii	SELMODRAFT_121407	397	IPR003135[ATP-grasp fold, ATP-dependent carboxylate-amine ligase-type];IPR005875[Phosphoribosylaminoimidazole carboxylase, ATPase subunit];IPR011761[ATP-grasp fold];IPR013815[ATP-grasp fold, subdomain 1];IPR013816[ATP-grasp fold, subdomain 2];IPR016185[Pre-ATP-grasp domain]	8	GO:0008152[metabolic process],GO:0006807[nitrogen compound metabolic process],GO:0009058[biosynthetic process],GO:0044237[cellular metabolic process],GO:0006139[nucleobase-containing compound metabolic process],GO:0034641[cellular nitrogen compound metabolic process],GO:0044281[small molecule metabolic process],GO:0055086[nucleobase-containing small molecule metabolic process]	3	GO:0005623[cell],GO:0005622[intracellular],GO:0005737[cytoplasm]	4	GO:0003824[catalytic activity],GO:0016829[lyase activity],GO:0036094[small molecule binding],GO:0000166[nucleotide binding]	3	cre00230[Metabolism|Nucleotide metabolism|Purine metabolism],cre01100[Metabolism|Biosynthesis of other secondary metabolites|Metabolic pathways],cre01110[Metabolism|Biosynthesis of other secondary metabolites|Biosynthesis of secondary metabolites]
Noceanica1SL016844t0001	1288.05	1946.45	629.662	0.323493	-1.62819	6.47987e-19	7.9844e-17	716	580	593	2128	1945	1767
Noceanica1SL003983t0001	1357.27	2052.92	661.62	0.322283	-1.6336	5.98941e-19	7.42927e-17	666	657	662	2077	2059	2022	0	63.56	gb|EWM27168.1	lamin-b receptor	Nannochloropsis gaditana	6e-107	59.74	26214	C.subellipsoidea	AT3G52940	ELL1,FK,HYD2	Ergosterol biosynthesis ERG4/ERG24 family	9e-101	54.43	A4RUS9	Ostreococcus lucimarinus (strain CCE9901)	OSTLU_49215	649	IPR001171[Ergosterol biosynthesis ERG4/ERG24];IPR018083[Sterol reductase, conserved site]	6	GO:0008152[metabolic process],GO:0009058[biosynthetic process],GO:0044237[cellular metabolic process],GO:0006629[lipid metabolic process],GO:0044255[cellular lipid metabolic process],GO:0044281[small molecule metabolic process]	10	GO:0005623[cell],GO:0016020[membrane],GO:0005622[intracellular],GO:0005789[endoplasmic reticulum membrane],GO:0012505[endomembrane system],GO:0031224[intrinsic component of membrane],GO:0043229[intracellular organelle],GO:0005737[cytoplasm],GO:0016021[integral component of membrane],GO:0043231[intracellular membrane-bounded organelle]	3	GO:0003824[catalytic activity],GO:0016491[oxidoreductase activity],GO:0016627[oxidoreductase activity, acting on the CH-CH group of donors]
Noceanica1SL001917t0001	1572.62	2379.03	766.215	0.32207	-1.63456	4.33809e-19	5.60517e-17	817	775	707	2441	2460	2236	3e-23	55.66	gb|EWM27616.1	hypothetical protein Naga_100069g14	Nannochloropsis gaditana
Noceanica1SL005806t0001	1964.08	2987.56	940.601	0.314839	-1.66731	9.56883e-20	1.32864e-17	949	898	974	3264	3055	2645	8e-19	27	gb|CBJ48498.1	Tellurite resistance methyltransferase, TehB, core	Ectocarpus siliculosus													449	IPR025714[Methyltransferase domain];IPR029063[S-adenosyl-L-methionine-dependent methyltransferase]
Noceanica1SL001459t0001	1783.67	2719.44	847.892	0.311789	-1.68136	4.59457e-20	6.52569e-18	886	837	821	2838	2738	2582	3e-119	76.07	gb|EWM25717.1	sugar nucleotide epimerase	Nannochloropsis gaditana	4e-26	37.8	41142	M.pusilla				2e-26	37.8	C1MYT2	Micromonas pusilla	MICPUCDRAFT_41142	500	IPR002088[Protein prenyltransferase, alpha subunit]	3	GO:0008152[metabolic process],GO:0044237[cellular metabolic process],GO:0019538[protein metabolic process]	0		3	GO:0003824[catalytic activity],GO:0016740[transferase activity],GO:0016765[transferase activity, transferring alkyl or aryl (other than methyl) groups]
Noceanica1SL003079t0002	2094.64	3195.72	993.555	0.310902	-1.68547	3.33998e-20	4.85497e-18	1054	920	1006	3404	3290	2894	3e-91	63.61	gb|EWM21211.1	nudix	Nannochloropsis gaditana													431	IPR000086[NUDIX hydrolase domain];IPR015797[NUDIX hydrolase domain-like];IPR020084[NUDIX hydrolase, conserved site];IPR020476[NUDIX hydrolase]
Noceanica1SL001646t0001	1172.79	1796.03	549.554	0.305984	-1.70847	2.11385e-20	3.14642e-18	546	525	578	1857	1737	1794	1e-38	36.94	gb|OQR83287.1	RING-finger-containing E3 ubiquitin ligase	Achlya hypogyna	4e-17	30.43	Aquca_058_00083.7	A.coerulea	AT2G31510	ARI7,ATARI7	IBR domain-containing protein	5e-17	30.87	A5BJA5	Vitis vinifera	VITISV_023021	532	IPR001841[Zinc finger, RING-type];IPR002867[IBR domain];IPR013083[Zinc finger, RING/FYVE/PHD-type];IPR017907[Zinc finger, RING-type, conserved site];IPR027370[RING-type zinc-finger, LisH dimerisation motif]
Noceanica1SL014840t0001	8814.69	13505.5	4123.86	0.305346	-1.71148	1.43068e-13	8.14044e-12	4305	5263	2803	14706	13981	11829
Noceanica1SL001368t0001	1796	2753.36	838.637	0.304586	-1.71508	1.05546e-20	1.62297e-18	823	840	853	2931	2837	2493	4e-153	53.33	gb|EWM21870.1	kelch-like protein diablo	Nannochloropsis gaditana	8e-12	33.18	LOC_Os05g07220.2	O.sativa	AT5G01660			3e-13	35.9	E1Z2H4	Chlorella variabilis	CHLNCDRAFT_133157	594	IPR001810[F-box domain];IPR006652[Kelch repeat type 1];IPR015916[Galactose oxidase, beta-propeller]	0		0		1	GO:0005515[protein binding]
Noceanica1SL012412t0001	861.869	1324.95	398.793	0.300988	-1.73222	8.14702e-21	1.30675e-18	415	417	364	1298	1404	1273
Noceanica1SL005335t0013	1840.57	2836.37	844.756	0.297829	-1.74744	1.80764e-21	3.05753e-19	901	805	828	2983	2866	2660	0	77.38	gb|EWM22209.1	4-hydroxyphenylpyruvate dioxygenase	Nannochloropsis gaditana	1e-149	57.38	Vocar20005885m	V.carteri	AT1G06570	HPD,PDS1	phytoene desaturation 1	5e-150	57.28	D8U1V8	Volvox carteri	VOLCADRAFT_62773	504	IPR005956[4-hydroxyphenylpyruvate dioxygenase];IPR029068[Glyoxalase/Bleomycin resistance protein/Dihydroxybiphenyl dioxygenase]	5	GO:0008152[metabolic process],GO:0006807[nitrogen compound metabolic process],GO:0044237[cellular metabolic process],GO:0006520[cellular amino acid metabolic process],GO:0044281[small molecule metabolic process]	0		4	GO:0003824[catalytic activity],GO:0016491[oxidoreductase activity],GO:0016701[oxidoreductase activity, acting on single donors with incorporation of molecular oxygen],GO:0051213[dioxygenase activity]	4	cre00360[Metabolism|Amino acid metabolism|Phenylalanine metabolism],cre00350[Metabolism|Amino acid metabolism|Tyrosine metabolism],cre00130[Metabolism|Metabolism of cofactors and vitamins|Ubiquinone and other terpenoid-quinone biosynthesis],cre01100[Metabolism|Biosynthesis of other secondary metabolites|Metabolic pathways]
Noceanica1SL001796t0002	892.18	1376.1	408.263	0.296682	-1.75301	3.07376e-21	5.0611e-19	412	402	411	1376	1456	1296	8e-92	84.18	gb|EWM25713.1	methyltransferase type 11	Nannochloropsis gaditana	6e-49	51.27	Pp1s68_167V6.1	P.patens	AT4G33110		S-adenosyl-L-methionine-dependent methyltransferases superfamily protein	3e-49	51.27	A9SDN3	Physcomitrella patens subsp. patens	PHYPADRAFT_183824	230	IPR029063[S-adenosyl-L-methionine-dependent methyltransferase]
Noceanica1SL005550t0001	2268.09	3520.26	1015.92	0.288591	-1.7929	1.70668e-22	3.11318e-20	1033	1050	965	3606	3779	3177	0	78.09	gb|EWM30106.1	erythromycin esterase	Nannochloropsis gaditana	6e-88	39.32	81736	S.moellendorffii				2e-88	38.36	D8RWK2	Selaginella moellendorffii	SELMODRAFT_103262	560	IPR007815[Erythromycin esterase]
Noceanica1SL015300t0001	2117.24	3288.28	946.19	0.287746	-1.79713	1.43213e-22	2.63825e-20	949	971	919	3396	3431	3038	2e-49	61.68	gb|EWM29459.1	mynd domain protein	Nannochloropsis gaditana													337	IPR002893[Zinc finger, MYND-type]
Noceanica1SL002628t0003	1707.89	2658.91	756.877	0.284657	-1.8127	8.60173e-23	1.6166e-20	763	730	778	2893	2629	2455	0	58.01	gb|CBJ27260.1	conserved unknown protein	Ectocarpus siliculosus	1e-166	47.6	ppa001974m	P.persica	AT2G07690	MCM5	Minichromosome maintenance (MCM2/3/5) family protein	2e-166	48.95	D8R9T1	Selaginella moellendorffii	SELMODRAFT_114939	674	IPR001208[MCM domain];IPR008048[DNA replication licensing factor Mcm];IPR012340[Nucleic acid-binding, OB-fold];IPR018525[Mini-chromosome maintenance, conserved site];IPR027417[P-loop containing nucleoside triphosphate hydrolase];IPR031327[Mini-chromosome maintenance protein]	13	GO:0008152[metabolic process],GO:0065007[biological regulation],GO:0006807[nitrogen compound metabolic process],GO:0006950[response to stress],GO:0009058[biosynthetic process],GO:0044237[cellular metabolic process],GO:0051716[cellular response to stimulus],GO:0006139[nucleobase-containing compound metabolic process],GO:0006281[DNA repair],GO:0006996[organelle organization],GO:0007049[cell cycle],…	9	GO:0005623[cell],GO:0005622[intracellular],GO:0043229[intracellular organelle],GO:0043234[protein complex],GO:0005737[cytoplasm],GO:0031261[DNA replication preinitiation complex],GO:0031298[replication fork protection complex],GO:0042555[MCM complex],GO:0043231[intracellular membrane-bounded organelle]	7	GO:0003824[catalytic activity],GO:0016787[hydrolase activity],GO:0036094[small molecule binding],GO:0000166[nucleotide binding],GO:0003676[nucleic acid binding],GO:0003682[chromatin binding],GO:0016817[hydrolase activity, acting on acid anhydrides]	1	cre03030[Genetic Information Processing|Replication and repair|DNA replication]
Noceanica1SL000659t0002	3103.6	4835.36	1371.84	0.28371	-1.81751	3.38669e-23	6.70349e-21	1460	1405	1250	4774	5204	4528
Noceanica1SL008876t0001	772.249	1204.22	340.279	0.282572	-1.82331	1.36059e-22	2.5315e-20	350	331	339	1382	1182	1049	2e-106	68.05	gb|XP_005854245.1	swi snf-related matrix-associated actin-dependent regulator of chromatin a1 isoform a isoform 19, partial	Nannochloropsis gaditana CCMP526	5e-11	34.58	62221	M.pusilla	AT5G18620	CHR17	chromatin remodeling factor17	3e-11	34.58	C1EDC5	Micromonas sp. (strain RCC299 / NOUM17)	MICPUN_62221	297	IPR001965[Zinc finger, PHD-type];IPR013083[Zinc finger, RING/FYVE/PHD-type];IPR019786[Zinc finger, PHD-type, conserved site]
Noceanica1SL005726t0002	1459.71	2278.37	641.061	0.281369	-1.82947	3.78614e-23	7.41526e-21	663	607	654	2296	2292	2247	1e-52	47.79	gb|CBN74712.1	3-demethylubiquinone-9 3-methyltransferase	Ectocarpus siliculosus	7e-51	46.41	18962	C.subellipsoidea	AT2G30920	ATCOQ3,COQ3,EMB3002	coenzyme Q 3	2e-50	42.92	C6TE39	Glycine max	-			13	GO:0008152[metabolic process],GO:0032502[developmental process],GO:0006807[nitrogen compound metabolic process],GO:0009058[biosynthetic process],GO:0032259[methylation],GO:0044237[cellular metabolic process],GO:0006081[cellular aldehyde metabolic process],GO:0006139[nucleobase-containing compound metabolic process],GO:0006520[cellular amino acid metabolic process],GO:0006790[sulfur compound metab…	10	GO:0005623[cell],GO:0016020[membrane],GO:0005622[intracellular],GO:0019898[extrinsic component of membrane],GO:0031090[organelle membrane],GO:0043229[intracellular organelle],GO:0005737[cytoplasm],GO:0019866[organelle inner membrane],GO:0031966[mitochondrial membrane],GO:0043231[intracellular membrane-bounded organelle]	2	GO:0003824[catalytic activity],GO:0016740[transferase activity]
Noceanica1SL015096t0001	1475.94	2307.01	644.876	0.279529	-1.83893	2.42149e-23	5.06227e-21	643	667	625	2372	2488	2061	0	84.5	gb|EWM26661.1	cellulase 2	Nannochloropsis gaditana													505	IPR001547[Glycoside hydrolase, family 5];IPR013781[Glycoside hydrolase, catalytic domain];IPR017853[Glycoside hydrolase superfamily]	4	GO:0008152[metabolic process],GO:0044237[cellular metabolic process],GO:0005975[carbohydrate metabolic process],GO:0044262[cellular carbohydrate metabolic process]	2	GO:0005576[extracellular region],GO:0005615[extracellular space]	4	GO:0003824[catalytic activity],GO:0016787[hydrolase activity],GO:0030246[carbohydrate binding],GO:0016798[hydrolase activity, acting on glycosyl bonds]
Noceanica1SL002273t0001	730.949	1143.43	318.468	0.278519	-1.84415	4.96702e-23	9.6267e-21	325	302	328	1205	1185	1039																		357	IPR002110[Ankyrin repeat];IPR020683[Ankyrin repeat-containing domain]
Noceanica1SL000295t0006	5158.1	8091.55	2224.64	0.274933	-1.86285	3.49413e-24	7.83276e-22	2232	2163	2279	8522	8453	7300	0	56.15	gb|EWM23135.1	phosphate dikinase	Nannochloropsis gaditana	0	53.34	Bra039540	B.rapa	AT4G15530	PPDK	pyruvate orthophosphate dikinase	0	52.93	Q42910	Mesembryanthemum crystallinum	PPD	977	IPR000121[PEP-utilising enzyme, C-terminal];IPR002192[Pyruvate phosphate dikinase, PEP/pyruvate-binding];IPR008279[PEP-utilising enzyme, mobile domain];IPR010121[Pyruvate, phosphate dikinase];IPR013815[ATP-grasp fold, subdomain 1];IPR013816[ATP-grasp fold, subdomain 2];IPR015813[Pyruvate/Phosphoenolpyruvate kinase-like domain];IPR018274[PEP-utilising enzyme, active site]	3	GO:0008152[metabolic process],GO:0044237[cellular metabolic process],GO:0044281[small molecule metabolic process]	0		3	GO:0003824[catalytic activity],GO:0016740[transferase activity],GO:0016772[transferase activity, transferring phosphorus-containing groups]	4	cre00620[Metabolism|Carbohydrate metabolism|Pyruvate metabolism],cre00710[Metabolism|Energy metabolism|Carbon fixation in photosynthetic organisms],cre01100[Metabolism|Biosynthesis of other secondary metabolites|Metabolic pathways],cre01200[Metabolism|Overview|Carbon metabolism]
Noceanica1SL015109t0001	814.748	1290.24	339.254	0.262938	-1.9272	6.67491e-25	1.6129e-22	334	338	346	1366	1285	1220
Noceanica1SL010652t0001	3117.1	4956.73	1277.46	0.257722	-1.95611	2.65786e-26	6.86835e-24	1323	1291	1218	5122	5185	4563	0	57.34	gb|EWM26261.1	tyrosine aminotransferase	Nannochloropsis gaditana	9e-83	34	Pp1s121_161V6.1	P.patens	AT5G36160		Tyrosine transaminase family protein	4e-83	34	A9SUV2	Physcomitrella patens subsp. patens	PHYPADRAFT_215944	600	IPR004838[Aminotransferases, class-I, pyridoxal-phosphate-binding site];IPR004839[Aminotransferase, class I/classII];IPR005958[Tyrosine/nicotianamine aminotransferase];IPR015421[Pyridoxal phosphate-dependent transferase, major region, subdomain 1];IPR015422[Pyridoxal phosphate-dependent transferase, major region, subdomain 2];IPR015424[Pyridoxal phosphate-dependent transferase]	6	GO:0008152[metabolic process],GO:0006807[nitrogen compound metabolic process],GO:0009058[biosynthetic process],GO:0044237[cellular metabolic process],GO:0006520[cellular amino acid metabolic process],GO:0044281[small molecule metabolic process]	0		4	GO:0003824[catalytic activity],GO:0016740[transferase activity],GO:0048037[cofactor binding],GO:0030170[pyridoxal phosphate binding]	11	cre00250[Metabolism|Amino acid metabolism|Alanine, aspartate and glutamate metabolism],cre00220[Metabolism|Amino acid metabolism|Arginine biosynthesis],cre00260[Metabolism|Amino acid metabolism|Glycine, serine and threonine metabolism],cre00630[Metabolism|Carbohydrate metabolism|Glyoxylate and dicarboxylate metabolism],cre00710[Metabolism|Energy metabolism|Carbon fixation in photosynthetic organi…
Noceanica1SL000067t0002	15399	24632.7	6165.33	0.250291	-1.99832	1.73152e-27	5.19624e-25	6267	6127	6103	25837	26358	21703	4e-63	53.92	gb|EWM24933.1	hypothetical protein Naga_100086g21	Nannochloropsis gaditana
Noceanica1SL005750t0002	1216.67	1946.85	486.5	0.249891	-2.00063	4.98725e-27	1.40595e-24	525	455	480	2021	2053	1766	7e-178	56.01	gb|EWM23873.1	nematode resistance hs1pro1 protein	Nannochloropsis gaditana								1e-81	46.45	E1Z9L4	Chlorella variabilis	CHLNCDRAFT_143159	657	IPR009869[Nematode resistance protein-like HSPRO1, N-terminal]
Noceanica1SL007755t0001	722.883	1157.43	288.336	0.249117	-2.0051	9.64447e-27	2.67828e-24	321	295	249	1204	1218	1050
Noceanica1SL010469t0001	3144.41	5117.99	1170.83	0.228768	-2.12804	1.79208e-30	7.09435e-28	1236	1154	1123	5391	5331	4632	6e-104	55.93	gb|EWM22820.1	hypothetical protein Naga_100375g2	Nannochloropsis gaditana
Noceanica1SL000291t0003	11136.5	18157	4116.09	0.226695	-2.14118	5.4148e-31	2.45726e-28	4260	4184	3905	18847	19115	16509	5e-35	36.87	gb|XP_005853540.1	hypothetical protein NGA_0432801	Nannochloropsis gaditana CCMP526
Noceanica1SL016212t0001	853.448	1394.9	311.995	0.223669	-2.16057	1.58637e-30	6.55912e-28	323	333	280	1396	1497	1292
Noceanica1SL008805t0001	950.452	1555.19	345.717	0.222299	-2.16943	9.80193e-31	4.24127e-28	335	350	352	1645	1552	1469	0	84.24	gb|EWM29201.1	hypothetical protein Naga_100007g71	Nannochloropsis gaditana	6e-25	30.71	67952	C.subellipsoidea				7e-19	32.31	A4S0R9	Ostreococcus lucimarinus (strain CCE9901)	OSTLU_32842	744	IPR029058[Alpha/Beta hydrolase fold]
Noceanica1SL005197t0001	1079.6	1771.2	388.002	0.219062	-2.19059	2.01778e-31	9.62636e-29	376	422	366	1761	1881	1671	1e-16	79.59	gb|EWM29989.1	hypothetical protein Naga_100276g4	Nannochloropsis gaditana
Noceanica1SL015322t0001	807.468	1337.46	277.473	0.207463	-2.26908	3.3906e-33	1.70501e-30	295	255	282	1332	1426	1255	3e-144	66.2	gb|EWM23929.1	uridine kinase	Nannochloropsis gaditana	3e-51	42.72	Potri.017G071200.1	P.trichocarpa	AT3G27440	UKL5	uridine kinase-like 5	3e-51	42.23	B9IJL7	Populus trichocarpa	POPTRDRAFT_909266	374	IPR000764[Uridine kinase-like];IPR006083[Phosphoribulokinase/uridine kinase];IPR027417[P-loop containing nucleoside triphosphate hydrolase]	8	GO:0008152[metabolic process],GO:0006807[nitrogen compound metabolic process],GO:0009058[biosynthetic process],GO:0044237[cellular metabolic process],GO:0006139[nucleobase-containing compound metabolic process],GO:0034641[cellular nitrogen compound metabolic process],GO:0044281[small molecule metabolic process],GO:0055086[nucleobase-containing small molecule metabolic process]	3	GO:0005623[cell],GO:0005622[intracellular],GO:0005737[cytoplasm]	5	GO:0003824[catalytic activity],GO:0016740[transferase activity],GO:0036094[small molecule binding],GO:0000166[nucleotide binding],GO:0016772[transferase activity, transferring phosphorus-containing groups]	2	cre00240[Metabolism|Nucleotide metabolism|Pyrimidine metabolism],cre01100[Metabolism|Biosynthesis of other secondary metabolites|Metabolic pathways]
Noceanica1SL008578t0001	2228.15	3800.95	655.347	0.172417	-2.53603	4.07682e-41	3.03413e-38	691	627	648	3866	3833	3704	4e-32	38.34	gb|EWM30045.1	hypothetical protein Naga_101600g1	Nannochloropsis gaditana
Noceanica1SL010667t0001	1151.28	1970.91	331.656	0.168276	-2.5711	1.67015e-41	1.35108e-38	350	323	322	2044	2008	1861	8e-30	36.95	gb|XP_002292952.1	predicted protein	Thalassiosira pseudonana CCMP1335								3e-12	30.56	E1Z4W4	Chlorella variabilis	CHLNCDRAFT_137940	349	IPR006342[Methyltransferase FkbM];IPR029063[S-adenosyl-L-methionine-dependent methyltransferase]
Noceanica1SL017174t0002	763.809	1357.09	170.527	0.125656	-2.99245	1.08484e-52	1.68205e-49	179	166	167	1415	1438	1219	2e-69	55.15	gb|EWM25596.1	prenyltransferase	Nannochloropsis gaditana													506	IPR000537[UbiA prenyltransferase family]
Noceanica1SL007032t0003	5206.76	9346.2	1067.31	0.114197	-3.1304	3.3933e-59	7.01508e-56	1130	1059	1013	9790	9683	8565
Noceanica1SL009850t0001	6450.51	12051.1	849.959	0.0705298	-3.82562	6.82052e-83	2.53805e-79	1246	593	711	12305	12865	10983						7e-34	58.27	PGSC0003DMP400058171	S.tuberosum	ATCG00065		ribosomal protein S12A	1e-33	56.69	Q5W7C9	Oryza sativa subsp. japonica	P0496H07.14
